# Supplementary material for: 4-Hy­droxy-5-(2-meth­oxy­phen­oxy)-2,2′-bipyrimidin-6(5H)-one dihydrate
Source: Acta Crystallogr Sect E Struct Rep Online. 2013 Oct 26;69(Pt 11):o1707–8. doi: 10.1107/S1600536813028900 (PMC3884357; doi:10.1107/S1600536813028900)
Supplement: Supplementary file 1 [file e-69-o1707-sup1.cif]

##############################################################################
#                                                                            #
# This CIF contains the data in a paper accepted for publication in          #
# Acta Crystallographica Section E. It conforms to the requirements of       #
# Notes for Authors for Acta Crystallographica Section E, and has been       #
# peer reviewed under the auspices of the IUCr Commission on Journals.       #
#                                                                            #
# Full details of the Crystallographic Information File format               #
# are given in the paper "The Crystallographic Information File (CIF):       #
# a New Standard Archive File for Crystallography" by S. R. Hall, F. H.      #
# Allen and I. D. Brown [Acta Cryst. (1991), A47, 655-685].                  #
#                                                                            #
# The current version of the core CIF dictionary is obtainable from          #
# ftp://ftp.iucr.org/pub/cif_core.dic.                                       #
#                                                                            #
# Software is freely available for graphical display of the structure(s)     #
# in this CIF. For information consult the CIF software page                 #
# http://www.iucr.org/resources/cif/software.                                #
#                                                                            #
# This file may be used for bona fide research purposes within the           #
# scientific community so long as proper attribution is given to the journal # 
# article from which it was obtained.                                        #
#                                                                            #
##############################################################################
data_I
_audit_creation_method
;
  Olex2 1.2
  (compiled Apr 23 2013 17:54:37, GUI svn.r4466)
;
_journal_date_recd_electronic     2013-10-18
_journal_date_accepted     2013-10-21
_journal_name_full     'Acta Crystallographica, Section E'
_journal_year     2013
_journal_volume     69
_journal_issue     11
_journal_page_first     o1707
_journal_page_last     o1708
_journal_paper_category     QO
_journal_paper_doi     10.1107/S1600536813028900
_journal_coeditor_code     BT6940
_publ_contact_author_name     'Jasinski, Jerry P.'
_publ_contact_author_address
;
Department of Chemistry
Keene State College
229 Main Street
Keene, New Hampshire 03435, USA
;
_publ_contact_author_email     jjasinski@keene.edu
_publ_contact_author_fax     ?
_publ_contact_author_phone     '603 358-2563'
_publ_section_title
;
4-Hydroxy-5-(2-methoxyphenoxy)-2,2'-bipyrimidin-6(5<i>H</i>)-one dihydrate
;
loop_
    _publ_author_name
    _publ_author_address
    'Yamuna, Thammarse S.'
;
Department of Studies in Chemistry
University of Mysore
Manasagangotri, Mysore 570 006, India
;
    'Jasinski, Jerry P.'
;
Department of Chemistry
Keene State College
229 Main Street
Keene, NH 03435-2001, USA
;
    'Anderson, Brian J. '
;
Department of Chemistry
Keene State College
229 Main Street
Keene, NH 03435-2001, USA
;
    'Yathirajan, H.S.'
;
Department of Studies in Chemistry
University of Mysore
Manasagangotri, Mysore 570 006, India
;
    'Kaur, Manpreet '
;
Department of Studies in Chemistry
University of Mysore
Manasagangotri, Mysore 570 006, India
;
_database_code_depnum_ccdc_archive     'CCDC 967630'
_chemical_name_systematic
;
4-Hydroxy-5-(2-methoxyphenoxy)-2,2'-bipyrimidin-6(5<i>H</i>)-one dihydrate
;
_chemical_name_common
;
;
_chemical_formula_moiety     'C15 H12 N4 O4, 2(H2 O)'
_chemical_formula_sum     'C15 H16 N4 O6'
_chemical_formula_iupac     'C15 H12 N4 O4, 2H2 O'
_chemical_formula_weight     348.32
_chemical_melting_point     ?
_shelx_space_group_comment
;
The symmetry employed for this shelxl refinement is uniquely defined
by the following loop, which should always be used as a source of
symmetry information in preference to the above space-group names.
They are only intended as comments.
;
_space_group_crystal_system     monoclinic
_space_group_name_H-M_alt     'P 21/c'
_space_group_name_Hall     '-P 2ybc'
loop_
    _space_group_symop_operation_xyz
    'x, y, z'
    '-x, y+1/2, -z+1/2'
    '-x, -y, -z'
    'x, -y-1/2, z-1/2'
_cell_length_a     9.5817(3)
_cell_length_b     13.9439(3)
_cell_length_c     12.4804(4)
_cell_angle_alpha     90
_cell_angle_beta     109.832(3)
_cell_angle_gamma     90
_cell_volume     1568.55(8)
_cell_formula_units_Z     4
_cell_measurement_reflns_used     4761
_cell_measurement_theta_min     3.1667
_cell_measurement_theta_max     72.3065
_cell_measurement_temperature     173(2)
_exptl_crystal_description     irregular
_exptl_crystal_colour     colourless
_exptl_crystal_size_max     0.45
_exptl_crystal_size_mid     0.32
_exptl_crystal_size_min     0.24
_exptl_crystal_density_diffrn     1.475
_exptl_crystal_density_meas     ?
_exptl_crystal_density_method     ?
_exptl_crystal_F_000     728
_exptl_absorpt_coefficient_mu     0.988
_exptl_absorpt_correction_type     multi-scan
_exptl_absorpt_process_details
;
(CrysAlis PRO and CrysAlis RED; Agilent, 2012)
;
_shelx_estimated_absorpt_T_min     ?
_shelx_estimated_absorpt_T_max     ?
_exptl_absorpt_correction_T_min     0.87586
_exptl_absorpt_correction_T_max     1.00000
_exptl_special_details     ?
_diffrn_ambient_temperature     173(2)
_diffrn_radiation_type     CuK\a
_diffrn_radiation_wavelength     1.54184
_diffrn_measurement_device_type     'Agilent Xcalibur (Eos, Gemini)'
_diffrn_measurement_method     '\w scans'
_diffrn_detector_area_resol_mean     16.0416
_diffrn_reflns_number     9840
_diffrn_reflns_av_R_equivalents     0.0397
_diffrn_reflns_theta_min     4.907
_diffrn_reflns_theta_max     72.456
_diffrn_reflns_theta_full     67.684
_diffrn_measured_fraction_theta_max     0.988
_diffrn_measured_fraction_theta_full     0.999
_diffrn_reflns_limit_h_min     -11
_diffrn_reflns_limit_h_max     11
_diffrn_reflns_limit_k_min     -17
_diffrn_reflns_limit_k_max     13
_diffrn_reflns_limit_l_min     -15
_diffrn_reflns_limit_l_max     14
_refine_special_details     ?
_reflns_number_total     3070
_reflns_number_gt     2789
_reflns_threshold_expression     I>2\s(I)
_refine_ls_structure_factor_coef     Fsqd
_refine_ls_matrix_type     full
_refine_ls_R_factor_all     0.0442
_refine_ls_R_factor_gt     0.0409
_refine_ls_wR_factor_gt     0.1107
_refine_ls_wR_factor_ref     0.1146
_refine_ls_goodness_of_fit_ref     1.034
_refine_ls_restrained_S_all     1.034
_refine_ls_number_reflns     3070
_refine_ls_number_parameters     252
_refine_ls_number_restraints     0
_refine_ls_hydrogen_treatment     mixed
_refine_ls_weighting_scheme     calc
_refine_ls_weighting_details
;
 w=1/[\s^2^(Fo^2^)+(0.0697P)^2^+0.4106P]
 where P=(Fo^2^+2Fc^2^)/3
;
_atom_sites_solution_hydrogens     mixed
_atom_sites_solution_primary     direct
_atom_sites_solution_secondary     ?
_refine_ls_shift/su_max     0.000
_refine_ls_shift/su_mean     0.000
_refine_diff_density_max     0.309
_refine_diff_density_min     -0.259
_refine_ls_extinction_method     'SHELXL2012 (Sheldrick, 2008)'
_refine_ls_extinction_coef     0.0118(8)
_refine_ls_extinction_expression
                                  'Fc^*^=kFc[1+0.001xFc^2^\l^3^/sin(2\q)]^-1/4^'
loop_
    _atom_type_symbol
    _atom_type_description
    _atom_type_scat_dispersion_real
    _atom_type_scat_dispersion_imag
    _atom_type_scat_source
    'C' 'C' 0.0181 0.0091
                         'International Tables Vol C Tables 4.2.6.8 and 6.1.1.4'
    'H' 'H' 0.0000 0.0000
                         'International Tables Vol C Tables 4.2.6.8 and 6.1.1.4'
    'N' 'N' 0.0311 0.0180
                         'International Tables Vol C Tables 4.2.6.8 and 6.1.1.4'
    'O' 'O' 0.0492 0.0322
                         'International Tables Vol C Tables 4.2.6.8 and 6.1.1.4'
_computing_data_collection     'CrysAlis PRO (Agilent, 2012)'
_computing_cell_refinement     'CrysAlis PRO (Agilent, 2012)'
_computing_data_reduction     'CrysAlis RED (Agilent, 2012)'
_computing_structure_solution     'SUPERFLIP (Palatinus & Chapuis, 2007)'
_computing_structure_refinement     'SHELXL2012 (Sheldrick, 2008)'
_computing_molecular_graphics     'OLEX2 (Dolomanov <i>et al.</i>, 2009)'
_computing_publication_material     'OLEX2 (Dolomanov <i>et al.</i>, 2009)'
loop_
    _atom_site_type_symbol
    _atom_site_label
    _atom_site_fract_x
    _atom_site_fract_y
    _atom_site_fract_z
    _atom_site_U_iso_or_equiv
    _atom_site_adp_type
    _atom_site_calc_flag
    _atom_site_occupancy
    _atom_site_disorder_assembly
    _atom_site_disorder_group
    O O1 0.66810(10) 0.07758(7) 0.72585(8) 0.0234(2) Uani d 1 . .
    O O2 0.83857(10) 0.17796(7) 0.64227(8) 0.0218(2) Uani d 1 . .
    O O3 1.14014(11) 0.20971(7) 0.71581(8) 0.0261(3) Uani d 1 . .
    H H3 1.235(3) 0.2265(17) 0.727(2) 0.059(7) Uiso d 1 . .
    O O4 0.67224(10) 0.27899(8) 0.44713(8) 0.0284(3) Uani d 1 . .
    N N1 0.99634(13) 0.47988(8) 0.33822(10) 0.0233(3) Uani d 1 . .
    N N2 1.24321(12) 0.42848(8) 0.43964(10) 0.0228(3) Uani d 1 . .
    N N3 1.12057(12) 0.31273(8) 0.56724(9) 0.0199(3) Uani d 1 . .
    N N4 0.88527(12) 0.34237(8) 0.43264(10) 0.0214(3) Uani d 1 . .
    C C1 1.09611(14) 0.42507(9) 0.41329(11) 0.0195(3) Uani d 1 . .
    C C2 1.29246(15) 0.49577(11) 0.38523(12) 0.0268(3) Uani d 1 . .
    H H2 1.3965 0.5022 0.4023 0.032 Uiso calc 1 . .
    C C3 1.19918(17) 0.55649(10) 0.30517(12) 0.0284(3) Uani d 1 . .
    H H3A 1.2366 0.6040 0.2675 0.034 Uiso calc 1 . .
    C C4 1.04900(16) 0.54475(10) 0.28272(12) 0.0261(3) Uani d 1 . .
    H H4A 0.9812 0.5838 0.2264 0.031 Uiso calc 1 . .
    C C5 1.03430(14) 0.35477(9) 0.47561(11) 0.0189(3) Uani d 1 . .
    C C6 0.80944(14) 0.28493(9) 0.48529(11) 0.0205(3) Uani d 1 . .
    C C7 0.90348(14) 0.23650(9) 0.58376(11) 0.0196(3) Uani d 1 . .
    C C8 1.05471(14) 0.25246(9) 0.62200(11) 0.0198(3) Uani d 1 . .
    C C9 0.79005(14) 0.08924(9) 0.59160(11) 0.0202(3) Uani d 1 . .
    C C10 0.82984(16) 0.05252(10) 0.50337(12) 0.0255(3) Uani d 1 . .
    H H10 0.8894 0.0895 0.4715 0.031 Uiso calc 1 . .
    C C11 0.78253(18) -0.03891(11) 0.46092(13) 0.0314(3) Uani d 1 . .
    H H11 0.8091 -0.0640 0.3997 0.038 Uiso calc 1 . .
    C C12 0.69761(19) -0.09249(11) 0.50761(14) 0.0341(4) Uani d 1 . .
    H H12 0.6664 -0.1550 0.4792 0.041 Uiso calc 1 . .
    C C13 0.65690(17) -0.05569(11) 0.59662(13) 0.0294(3) Uani d 1 . .
    H H13 0.5980 -0.0931 0.6285 0.035 Uiso calc 1 . .
    C C14 0.70226(14) 0.03557(10) 0.63884(11) 0.0211(3) Uani d 1 . .
    C C15 0.59236(18) 0.01817(12) 0.78172(13) 0.0329(4) Uani d 1 . .
    H H15A 0.5822 0.0526 0.8472 0.049 Uiso calc 1 . .
    H H15B 0.6492 -0.0409 0.8080 0.049 Uiso calc 1 . .
    H H15C 0.4937 0.0021 0.7283 0.049 Uiso calc 1 . .
    O O1W 0.50931(13) 0.68034(8) 0.41460(10) 0.0335(3) Uani d 1 . .
    O O2W 0.41708(12) 0.25759(10) 0.25780(10) 0.0385(3) Uani d 1 . .
    H H2WA 0.493(3) 0.2699(16) 0.316(2) 0.049(6) Uiso d 1 . .
    H H2WB 0.445(3) 0.2361(16) 0.199(2) 0.055(6) Uiso d 1 . .
    H H4 0.836(2) 0.3704(14) 0.3675(18) 0.037(5) Uiso d 1 . .
    H H1WA 0.460(3) 0.7048(16) 0.455(2) 0.050(6) Uiso d 1 . .
    H H1WB 0.592(3) 0.6557(17) 0.464(2) 0.058(7) Uiso d 1 . .
loop_
    _atom_site_aniso_label
    _atom_site_aniso_U_11
    _atom_site_aniso_U_22
    _atom_site_aniso_U_33
    _atom_site_aniso_U_12
    _atom_site_aniso_U_13
    _atom_site_aniso_U_23
    O1 0.0213(5) 0.0276(5) 0.0228(5) -0.0045(4) 0.0095(4) -0.0001(4)
    O2 0.0242(5) 0.0226(5) 0.0198(5) -0.0055(3) 0.0091(4) -0.0022(3)
    O3 0.0201(5) 0.0306(5) 0.0234(5) -0.0006(4) 0.0017(4) 0.0072(4)
    O4 0.0149(5) 0.0421(6) 0.0260(5) -0.0032(4) 0.0041(4) 0.0052(4)
    N1 0.0211(6) 0.0246(6) 0.0225(6) -0.0014(4) 0.0051(4) 0.0012(4)
    N2 0.0186(6) 0.0276(6) 0.0228(6) -0.0015(4) 0.0080(4) -0.0011(4)
    N3 0.0162(5) 0.0217(6) 0.0207(6) -0.0004(4) 0.0049(4) -0.0004(4)
    N4 0.0160(5) 0.0271(6) 0.0195(6) 0.0000(4) 0.0036(4) 0.0034(4)
    C1 0.0191(6) 0.0214(6) 0.0181(6) -0.0020(5) 0.0062(5) -0.0034(5)
    C2 0.0213(7) 0.0352(8) 0.0266(7) -0.0055(5) 0.0115(6) -0.0021(6)
    C3 0.0341(8) 0.0287(7) 0.0249(7) -0.0079(6) 0.0135(6) -0.0001(5)
    C4 0.0294(7) 0.0245(7) 0.0220(7) -0.0022(5) 0.0056(5) 0.0015(5)
    C5 0.0163(6) 0.0202(6) 0.0204(6) -0.0004(4) 0.0064(5) -0.0028(5)
    C6 0.0169(6) 0.0250(7) 0.0196(6) -0.0029(5) 0.0061(5) -0.0025(5)
    C7 0.0199(7) 0.0204(6) 0.0193(6) -0.0031(5) 0.0076(5) -0.0016(5)
    C8 0.0196(6) 0.0197(6) 0.0188(6) 0.0010(5) 0.0047(5) -0.0012(5)
    C9 0.0176(6) 0.0214(6) 0.0187(6) -0.0010(5) 0.0022(5) 0.0001(5)
    C10 0.0268(7) 0.0274(7) 0.0236(7) -0.0028(5) 0.0101(5) -0.0012(5)
    C11 0.0385(8) 0.0304(8) 0.0259(7) -0.0003(6) 0.0117(6) -0.0065(6)
    C12 0.0416(9) 0.0246(7) 0.0333(8) -0.0079(6) 0.0090(7) -0.0081(6)
    C13 0.0302(7) 0.0274(7) 0.0297(7) -0.0087(6) 0.0090(6) -0.0007(6)
    C14 0.0176(6) 0.0258(7) 0.0179(6) -0.0007(5) 0.0034(5) 0.0008(5)
    C15 0.0335(8) 0.0399(8) 0.0299(8) -0.0119(6) 0.0167(6) 0.0000(6)
    O1W 0.0237(6) 0.0415(6) 0.0361(6) 0.0028(4) 0.0114(5) 0.0038(5)
    O2W 0.0189(5) 0.0652(8) 0.0275(6) -0.0042(5) 0.0028(5) -0.0095(5)
_geom_special_details
;
 All esds (except the esd in the dihedral angle between two l.s. planes)
 are estimated using the full covariance matrix.  The cell esds are taken
 into account individually in the estimation of esds in distances, angles
 and torsion angles; correlations between esds in cell parameters are only
 used when they are defined by crystal symmetry.  An approximate (isotropic)
 treatment of cell esds is used for estimating esds involving l.s. planes.
;
loop_
    _geom_bond_atom_site_label_1
    _geom_bond_atom_site_label_2
    _geom_bond_site_symmetry_2
    _geom_bond_distance
    _geom_bond_publ_flag
    O1 C14 . 1.3676(16) ?
    O1 C15 . 1.4292(16) ?
    O2 C7 . 1.3765(15) ?
    O2 C9 . 1.3952(16) ?
    O3 H3 . 0.91(3) ?
    O3 C8 . 1.3212(16) ?
    O4 C6 . 1.2398(16) ?
    N1 C1 . 1.3297(18) ?
    N1 C4 . 1.3378(18) ?
    N2 C1 . 1.3351(17) ?
    N2 C2 . 1.3347(18) ?
    N3 C5 . 1.3013(17) ?
    N3 C8 . 1.3653(17) ?
    N4 C5 . 1.3554(16) ?
    N4 C6 . 1.3874(17) ?
    N4 H4 . 0.88(2) ?
    C1 C5 . 1.4930(17) ?
    C2 H2 . 0.9500 ?
    C2 C3 . 1.381(2) ?
    C3 H3A . 0.9500 ?
    C3 C4 . 1.379(2) ?
    C4 H4A . 0.9500 ?
    C6 C7 . 1.4237(19) ?
    C7 C8 . 1.3812(18) ?
    C9 C10 . 1.3802(19) ?
    C9 C14 . 1.3970(18) ?
    C10 H10 . 0.9500 ?
    C10 C11 . 1.396(2) ?
    C11 H11 . 0.9500 ?
    C11 C12 . 1.372(2) ?
    C12 H12 . 0.9500 ?
    C12 C13 . 1.394(2) ?
    C13 H13 . 0.9500 ?
    C13 C14 . 1.390(2) ?
    C15 H15A . 0.9800 ?
    C15 H15B . 0.9800 ?
    C15 H15C . 0.9800 ?
    O1W H1WA . 0.87(2) ?
    O1W H1WB . 0.89(3) ?
    O2W H2WA . 0.86(2) ?
    O2W H2WB . 0.91(3) ?
loop_
    _geom_angle_atom_site_label_1
    _geom_angle_atom_site_label_2
    _geom_angle_atom_site_label_3
    _geom_angle_site_symmetry_1
    _geom_angle_site_symmetry_3
    _geom_angle
    _geom_angle_publ_flag
    C14 O1 C15 . . 115.91(11) ?
    C7 O2 C9 . . 115.24(10) ?
    C8 O3 H3 . . 108.2(15) ?
    C1 N1 C4 . . 116.50(12) ?
    C2 N2 C1 . . 115.19(12) ?
    C5 N3 C8 . . 116.97(11) ?
    C5 N4 C6 . . 122.48(11) ?
    C5 N4 H4 . . 118.2(13) ?
    C6 N4 H4 . . 119.3(13) ?
    N1 C1 N2 . . 126.84(12) ?
    N1 C1 C5 . . 115.28(11) ?
    N2 C1 C5 . . 117.86(11) ?
    N2 C2 H2 . . 118.5 ?
    N2 C2 C3 . . 123.04(13) ?
    C3 C2 H2 . . 118.5 ?
    C2 C3 H3A . . 121.7 ?
    C4 C3 C2 . . 116.66(13) ?
    C4 C3 H3A . . 121.7 ?
    N1 C4 C3 . . 121.72(13) ?
    N1 C4 H4A . . 119.1 ?
    C3 C4 H4A . . 119.1 ?
    N3 C5 N4 . . 124.06(12) ?
    N3 C5 C1 . . 120.51(11) ?
    N4 C5 C1 . . 115.37(11) ?
    O4 C6 N4 . . 120.94(12) ?
    O4 C6 C7 . . 125.30(12) ?
    N4 C6 C7 . . 113.76(11) ?
    O2 C7 C6 . . 118.15(11) ?
    O2 C7 C8 . . 121.47(12) ?
    C8 C7 C6 . . 120.29(12) ?
    O3 C8 N3 . . 117.94(12) ?
    O3 C8 C7 . . 119.70(12) ?
    N3 C8 C7 . . 122.35(12) ?
    O2 C9 C14 . . 116.07(11) ?
    C10 C9 O2 . . 123.42(12) ?
    C10 C9 C14 . . 120.45(12) ?
    C9 C10 H10 . . 120.0 ?
    C9 C10 C11 . . 119.98(13) ?
    C11 C10 H10 . . 120.0 ?
    C10 C11 H11 . . 120.0 ?
    C12 C11 C10 . . 119.95(13) ?
    C12 C11 H11 . . 120.0 ?
    C11 C12 H12 . . 119.8 ?
    C11 C12 C13 . . 120.31(14) ?
    C13 C12 H12 . . 119.8 ?
    C12 C13 H13 . . 119.9 ?
    C14 C13 C12 . . 120.22(13) ?
    C14 C13 H13 . . 119.9 ?
    O1 C14 C9 . . 116.50(12) ?
    O1 C14 C13 . . 124.41(12) ?
    C13 C14 C9 . . 119.09(12) ?
    O1 C15 H15A . . 109.5 ?
    O1 C15 H15B . . 109.5 ?
    O1 C15 H15C . . 109.5 ?
    H15A C15 H15B . . 109.5 ?
    H15A C15 H15C . . 109.5 ?
    H15B C15 H15C . . 109.5 ?
    H1WA O1W H1WB . . 107(2) ?
    H2WA O2W H2WB . . 111(2) ?
loop_
    _geom_torsion_atom_site_label_1
    _geom_torsion_atom_site_label_2
    _geom_torsion_atom_site_label_3
    _geom_torsion_atom_site_label_4
    _geom_torsion_site_symmetry_1
    _geom_torsion_site_symmetry_2
    _geom_torsion_site_symmetry_3
    _geom_torsion_site_symmetry_4
    _geom_torsion
    _geom_torsion_publ_flag
    O2 C7 C8 O3 . . . . 1.07(19) ?
    O2 C7 C8 N3 . . . . -177.80(11) ?
    O2 C9 C10 C11 . . . . 176.86(13) ?
    O2 C9 C14 O1 . . . . 2.85(17) ?
    O2 C9 C14 C13 . . . . -176.50(12) ?
    O4 C6 C7 O2 . . . . 0.1(2) ?
    O4 C6 C7 C8 . . . . -176.55(13) ?
    N1 C1 C5 N3 . . . . -164.82(12) ?
    N1 C1 C5 N4 . . . . 12.53(16) ?
    N2 C1 C5 N3 . . . . 13.60(18) ?
    N2 C1 C5 N4 . . . . -169.04(11) ?
    N2 C2 C3 C4 . . . . 0.0(2) ?
    N4 C6 C7 O2 . . . . 179.77(10) ?
    N4 C6 C7 C8 . . . . 3.15(18) ?
    C1 N1 C4 C3 . . . . -2.3(2) ?
    C1 N2 C2 C3 . . . . -1.5(2) ?
    C2 N2 C1 N1 . . . . 1.32(19) ?
    C2 N2 C1 C5 . . . . -176.90(11) ?
    C2 C3 C4 N1 . . . . 2.0(2) ?
    C4 N1 C1 N2 . . . . 0.5(2) ?
    C4 N1 C1 C5 . . . . 178.78(11) ?
    C5 N3 C8 O3 . . . . -179.40(11) ?
    C5 N3 C8 C7 . . . . -0.51(18) ?
    C5 N4 C6 O4 . . . . 176.19(12) ?
    C5 N4 C6 C7 . . . . -3.53(18) ?
    C6 N4 C5 N3 . . . . 2.0(2) ?
    C6 N4 C5 C1 . . . . -175.25(11) ?
    C6 C7 C8 O3 . . . . 177.58(12) ?
    C6 C7 C8 N3 . . . . -1.29(19) ?
    C7 O2 C9 C10 . . . . 13.23(18) ?
    C7 O2 C9 C14 . . . . -169.66(11) ?
    C8 N3 C5 N4 . . . . 0.20(19) ?
    C8 N3 C5 C1 . . . . 177.32(11) ?
    C9 O2 C7 C6 . . . . 76.38(14) ?
    C9 O2 C7 C8 . . . . -107.04(13) ?
    C9 C10 C11 C12 . . . . -0.6(2) ?
    C10 C9 C14 O1 . . . . -179.95(12) ?
    C10 C9 C14 C13 . . . . 0.7(2) ?
    C10 C11 C12 C13 . . . . 0.7(2) ?
    C11 C12 C13 C14 . . . . -0.1(2) ?
    C12 C13 C14 O1 . . . . -179.89(13) ?
    C12 C13 C14 C9 . . . . -0.6(2) ?
    C14 C9 C10 C11 . . . . -0.1(2) ?
    C15 O1 C14 C9 . . . . -173.34(12) ?
    C15 O1 C14 C13 . . . . 5.96(19) ?
loop_
    _geom_hbond_atom_site_label_D
    _geom_hbond_atom_site_label_H
    _geom_hbond_atom_site_label_A
    _geom_hbond_site_symmetry_A
    _geom_hbond_distance_DH
    _geom_hbond_distance_HA
    _geom_hbond_distance_DA
    _geom_hbond_angle_DHA
    O3 H3 O2W 4_666 0.91(3) 1.67(3) 2.5651(15) 172(2)
    N4 H4 O1 4_565 0.88(2) 2.08(2) 2.9313(15) 163.6(18)
    O1W H1WA O4 3_666 0.87(2) 2.05(2) 2.8917(16) 163(2)
    O1W H1WB N2 3_766 0.89(3) 2.01(3) 2.8823(16) 167(2)
    O2W H2WA O4 . 0.86(2) 1.93(3) 2.7803(15) 172(2)
    O2W H2WB O1W 2_645 0.91(3) 1.80(3) 2.7050(17) 173(2)
    C4 H4A Cg3 4_554 0.95 2.82 3.4083(16) 121
_iucr_refine_instructions_details
;
TITL HSY-620 in P21/c
CELL 1.54184 9.581652 13.943895 12.480379 90 109.8319 90
ZERR 4 0.000285 0.000315 0.000372 0 0.0033 0
LATT 1
SYMM -X,0.5+Y,0.5-Z
SFAC C H N O
UNIT 60 64 16 24
EQIV $1 1-X,-0.5+Y,0.5-Z
EQIV $2 +X,0.5-Y,0.5+Z
EQIV $3 1+X,0.5-Y,0.5+Z
EQIV $4 +X,0.5-Y,-0.5+Z
EQIV $5 2-X,-Y,1-Z
EQIV $6 1-X,1-Y,1-Z
EQIV $7 2-X,1-Y,1-Z
L.S. 20
PLAN  15
TEMP -100(2)
HTAB O2W O1W_$1
HTAB C15 O4_$2
HTAB O3 O2W_$3
HTAB N4 O1_$4
HTAB C11 O3_$5
HTAB O1W O4_$6
HTAB O1W N2_$7
HTAB O1W N3_$7
HTAB O2W O4
MORE -1
BOND $H
fmap 2
acta
CONF
OMIT -3 0 2
REM <HKL>F:/Collaborators%20Stuff-Sept-2013/Yathi-2013-New/HSY-620-jpj-MK-Upda
REM te-bt6940/hsy-620-move/hsy-620-move-2/HSY-620.hkl</HKL>
WGHT    0.069700    0.410600
EXTI    0.011768
FVAR       7.90218
O1    4    0.668105    0.077579    0.725847    11.00000    0.02129    0.02761 =
         0.02276   -0.00012    0.00948   -0.00449
O2    4    0.838566    0.177955    0.642271    11.00000    0.02421    0.02255 =
         0.01983   -0.00224    0.00911   -0.00555
O3    4    1.140143    0.209714    0.715805    11.00000    0.02006    0.03064 =
         0.02341    0.00725    0.00172   -0.00062
H3    2    1.235418    0.226521    0.727317    11.00000    0.05861
O4    4    0.672237    0.278986    0.447134    11.00000    0.01486    0.04206 =
         0.02599    0.00515    0.00412   -0.00322
N1    3    0.996339    0.479879    0.338215    11.00000    0.02109    0.02458 =
         0.02246    0.00121    0.00512   -0.00140
N2    3    1.243212    0.428484    0.439636    11.00000    0.01864    0.02759 =
         0.02281   -0.00110    0.00800   -0.00148
N3    3    1.120567    0.312728    0.567238    11.00000    0.01617    0.02174 =
         0.02075   -0.00036    0.00492   -0.00040
N4    3    0.885267    0.342365    0.432636    11.00000    0.01597    0.02707 =
         0.01946    0.00342    0.00362    0.00004
C1    1    1.096109    0.425069    0.413290    11.00000    0.01906    0.02136 =
         0.01808   -0.00340    0.00620   -0.00203
C2    1    1.292456    0.495767    0.385225    11.00000    0.02127    0.03519 =
         0.02660   -0.00214    0.01145   -0.00547
AFIX  43
H2    2    1.396473    0.502195    0.402349    11.00000   -1.20000
AFIX   0
C3    1    1.199180    0.556486    0.305169    11.00000    0.03410    0.02866 =
         0.02494   -0.00008    0.01347   -0.00789
AFIX  43
H3A   2    1.236594    0.603951    0.267461    11.00000   -1.20000
AFIX   0
C4    1    1.048997    0.544752    0.282718    11.00000    0.02943    0.02451 =
         0.02196    0.00154    0.00559   -0.00222
AFIX  43
H4A   2    0.981179    0.583757    0.226373    11.00000   -1.20000
AFIX   0
C5    1    1.034303    0.354771    0.475607    11.00000    0.01628    0.02017 =
         0.02044   -0.00278    0.00636   -0.00038
C6    1    0.809444    0.284934    0.485286    11.00000    0.01687    0.02503 =
         0.01959   -0.00245    0.00611   -0.00286
C7    1    0.903477    0.236499    0.583756    11.00000    0.01988    0.02039 =
         0.01931   -0.00160    0.00759   -0.00311
C8    1    1.054708    0.252463    0.622003    11.00000    0.01964    0.01965 =
         0.01878   -0.00115    0.00465    0.00103
C9    1    0.790055    0.089243    0.591604    11.00000    0.01757    0.02141 =
         0.01871    0.00009    0.00222   -0.00101
C10   1    0.829835    0.052518    0.503370    11.00000    0.02681    0.02737 =
         0.02364   -0.00120    0.01014   -0.00283
AFIX  43
H10   2    0.889392    0.089452    0.471539    11.00000   -1.20000
AFIX   0
C11   1    0.782532   -0.038908    0.460920    11.00000    0.03855    0.03043 =
         0.02591   -0.00651    0.01175   -0.00032
AFIX  43
H11   2    0.809133   -0.064002    0.399738    11.00000   -1.20000
AFIX   0
C12   1    0.697611   -0.092494    0.507606    11.00000    0.04165    0.02456 =
         0.03329   -0.00811    0.00904   -0.00790
AFIX  43
H12   2    0.666391   -0.154973    0.479152    11.00000   -1.20000
AFIX   0
C13   1    0.656904   -0.055693    0.596617    11.00000    0.03019    0.02739 =
         0.02966   -0.00069    0.00896   -0.00870
AFIX  43
H13   2    0.597966   -0.093138    0.628511    11.00000   -1.20000
AFIX   0
C14   1    0.702257    0.035575    0.638837    11.00000    0.01763    0.02581 =
         0.01793    0.00077    0.00340   -0.00066
C15   1    0.592360    0.018166    0.781717    11.00000    0.03352    0.03990 =
         0.02986    0.00001    0.01669   -0.01185
AFIX 137
H15A  2    0.582229    0.052553    0.847168    11.00000   -1.50000
H15B  2    0.649200   -0.040866    0.807962    11.00000   -1.50000
H15C  2    0.493713    0.002070    0.728329    11.00000   -1.50000
AFIX   0
O1W   4    0.509314    0.680344    0.414601    11.00000    0.02374    0.04146 =
         0.03615    0.00382    0.01139    0.00281
O2W   4    0.417076    0.257594    0.257801    11.00000    0.01887    0.06524 =
         0.02749   -0.00947    0.00276   -0.00423
H2WA  2    0.493367    0.269892    0.316213    11.00000    0.04892
H2WB  2    0.444837    0.236106    0.199432    11.00000    0.05463
H4    2    0.835875    0.370424    0.367532    11.00000    0.03713
H1WA  2    0.460078    0.704835    0.454977    11.00000    0.04963
H1WB  2    0.592471    0.655715    0.463513    11.00000    0.05813
HKLF 4
REM  HSY-620 in P21/c
REM R1 =  0.0409 for    2789 Fo > 4sig(Fo)  and  0.0442 for all    3070 data
REM    252 parameters refined using      0 restraints
END
WGHT      0.0697      0.4104
REM Highest difference peak  0.309,  deepest hole -0.259,  1-sigma level  0.056
Q1    1   0.8567  0.2655  0.5422  11.00000  0.05    0.31
Q2    1   0.7084 -0.0171  0.6389  11.00000  0.05    0.26
Q3    1   0.7824  0.0546  0.6385  11.00000  0.05    0.26
Q4    1   1.0801  0.3558  0.5427  11.00000  0.05    0.25
Q5    1   0.6571  0.0031  0.6010  11.00000  0.05    0.23
Q6    1   0.9708  0.2675  0.6205  11.00000  0.05    0.22
Q7    1   0.7686  0.0873  0.5167  11.00000  0.05    0.21
Q8    1   1.0813  0.3141  0.4995  11.00000  0.05    0.21
Q9    1   1.1183  0.5773  0.3219  11.00000  0.05    0.20
Q10   1   1.0750  0.3977  0.4503  11.00000  0.05    0.20
Q11   1   0.7947  0.0142  0.4823  11.00000  0.05    0.20
Q12   1   0.9825  0.2253  0.5779  11.00000  0.05    0.20
Q13   1   1.2348  0.5075  0.3170  11.00000  0.05    0.19
Q14   1   0.6620 -0.1038  0.6411  11.00000  0.05    0.19
Q15   1   0.7413  0.1084  0.7790  11.00000  0.05    0.19
REM The information below was added by Olex2.
REM
REM R1 = 0.0409 for 2789 Fo > 4sig(Fo) and 0.0442 for all 10060 data
REM n/a parameters refined using n/a restraints
REM Highest difference peak 0.31, deepest hole -0.26
REM Mean Shift 0, Max Shift 0.
REM +++ Tabular Listing of Refinement Information +++
REM R1_all = 0.0442
REM R1_gt = 0.0409
REM wR_ref = 0.1146
REM GOOF = 1.034
REM Shift_max = 0
REM Shift_mean = 0
REM Reflections_all = 10060
REM Reflections_gt = 2789
REM Parameters = n/a
REM Hole = -0.26
REM Peak = 0.31
REM Flack = n/a
;
