# Supplementary material for: 4-Hy­droxy-5-(2-meth­oxy­phen­oxy)-2,2′-bipyrimidin-6(5H)-one dihydrate
Source: Acta Crystallogr Sect E Struct Rep Online. 2013 Oct 26;69(Pt 11):o1707–8. doi: 10.1107/S1600536813028900 (PMC3884357; doi:10.1107/S1600536813028900)
Supplement: Supplementary file 2 [file e-69-o1707-Isup2.hkl]

#
# h,k,l, Fc-squared, Fo-squared, sigma(Fo-squared), status flag
#
data_I
_shelx_title ' HSY-620 in P21/c'
_shelx_refln_list_code          4
_shelx_F_calc_maximum      177.90
_exptl_crystal_F_000       728.00
_reflns_d_resolution_high  0.8085

loop_
 _space_group_symop_operation_xyz
 'x, y, z'
 '-x, y+1/2, -z+1/2'
 '-x, -y, -z'
 'x, -y-1/2, z-1/2'

_cell_length_a     9.5817
_cell_length_b    13.9439
_cell_length_c    12.4804
_cell_angle_alpha  90.000
_cell_angle_beta  109.832
_cell_angle_gamma  90.000

_shelx_F_squared_multiplier     1.000

loop_
 _refln_index_h
 _refln_index_k
 _refln_index_l
 _refln_F_squared_calc
 _refln_F_squared_meas
 _refln_F_squared_sigma
 _refln_observed_status
   1   0   0       6934.30       6763.63       114.21 o
   2   0   0       2961.35       3339.52       103.42 o
   3   0   0        340.81        345.62        22.29 o
   4   0   0        975.75       1170.63        29.93 o
   5   0   0        330.33        414.67        17.00 o
   6   0   0       1319.87       1209.52        35.76 o
   7   0   0         28.89         24.73         4.95 o
   8   0   0        149.81        152.66        12.68 o
   9   0   0        212.72        226.37        10.44 o
  10   0   0        331.84        319.15        15.09 o
  11   0   0        359.88        351.40        13.43 o
   1   1   0        826.98        928.27        12.94 o
   2   1   0        497.61        446.82         8.20 o
   3   1   0       2546.99       2769.97       106.30 o
   4   1   0          1.20          2.32         1.33 o
   5   1   0       2144.76       2240.96       152.03 o
   6   1   0         56.05         48.77         4.36 o
   7   1   0        446.95        447.12        35.80 o
   8   1   0        435.60        392.81        11.96 o
   9   1   0        395.37        364.78         9.51 o
  10   1   0         55.94         41.94         3.26 o
  11   1   0          0.10          0.33         0.76 o
   0   2   0        668.02        577.51         8.77 o
   1   2   0        149.00        135.50         5.28 o
   2   2   0       5601.77       5497.71        70.07 o
   3   2   0       7640.79       7971.36        87.00 o
   4   2   0       4033.28       4515.22        74.58 o
   5   2   0        973.80        928.74        24.53 o
   6   2   0          0.15          1.69         1.38 o
   7   2   0         20.55         27.43         2.72 o
   8   2   0         24.49         22.60         2.86 o
   9   2   0         14.32         14.24         2.31 o
  10   2   0         91.23         95.57         5.40 o
  11   2   0        103.52         95.18         6.32 o
   1   3   0         68.43         57.97         1.31 o
   2   3   0        217.99        237.99         3.60 o
   3   3   0       1856.51       1968.64        22.81 o
   4   3   0       1553.92       1820.04        34.18 o
   5   3   0          2.56          2.18         0.88 o
   6   3   0         19.40         26.66         2.58 o
   7   3   0        129.92        117.05         4.53 o
   8   3   0        573.29        505.80        13.75 o
   9   3   0          0.80          1.13         1.18 o
  10   3   0         28.91         34.85         3.61 o
   0   4   0      11339.80      10292.72       117.34 o
   1   4   0        178.34        146.03         2.25 o
   2   4   0        286.58        288.55         6.50 o
   3   4   0        556.39        578.98        30.84 o
   4   4   0         31.56         34.04         2.08 o
   5   4   0        200.14        219.32         8.40 o
   6   4   0         32.58         30.31         2.80 o
   7   4   0        215.80        213.80         7.70 o
   8   4   0        236.66        217.11         7.35 o
   9   4   0         23.55         17.86         1.96 o
  10   4   0         83.71         85.66         5.26 o
   1   5   0          1.34          6.34         0.61 o
   2   5   0        107.64         72.45         3.20 o
   3   5   0         88.22         96.79         3.00 o
   4   5   0        498.81        503.24        20.24 o
   5   5   0         18.42         18.62         2.55 o
   6   5   0         73.75         82.75         6.56 o
   7   5   0       1116.09       1000.11        16.30 o
   8   5   0          5.30          5.10         1.26 o
   9   5   0         74.50         68.77         4.27 o
  10   5   0          6.09          4.60         1.32 o
   0   6   0       1593.52       1701.15        29.99 o
   1   6   0         99.36        107.25         2.86 o
   2   6   0       2314.68       2454.78        35.75 o
   3   6   0        914.65        858.13        31.51 o
   4   6   0         48.77         45.96         3.99 o
   5   6   0         37.72         28.56         3.33 o
   6   6   0        415.20        422.14        52.12 o
   7   6   0        845.43        821.72        14.63 o
   8   6   0        827.57        822.95        21.89 o
   9   6   0        246.90        252.80        10.19 o
  10   6   0         28.39         27.65         2.38 o
   1   7   0        234.23        238.42         5.05 o
   2   7   0          0.88          5.57         1.16 o
   3   7   0        392.13        386.36        12.06 o
   4   7   0         31.60         23.30         3.10 o
   5   7   0        164.03        153.86         9.43 o
   6   7   0          4.79          6.29         1.74 o
   7   7   0        153.54        143.48         5.99 o
   8   7   0       1314.65       1284.05        27.46 o
   9   7   0        127.04        132.90         5.73 o
  10   7   0         45.16         47.91         3.20 o
   0   8   0       3332.59       3607.91        52.43 o
   1   8   0         90.16         86.00         4.20 o
   2   8   0       1614.31       1680.35        37.31 o
   3   8   0       2175.73       2273.25        39.05 o
   4   8   0        143.96        144.67         7.86 o
   5   8   0        132.21        137.21         8.19 o
   6   8   0        833.09        774.79        15.08 o
   7   8   0        243.33        235.46         6.25 o
   8   8   0         52.10         52.30         3.37 o
   9   8   0         55.28         57.26         3.52 o
   1   9   0         28.90         31.43         3.85 o
   2   9   0        376.89        393.79        20.21 o
   3   9   0        161.87        176.04         8.63 o
   4   9   0        199.52        198.57         9.66 o
   5   9   0         10.96         16.97         1.56 o
   6   9   0       1390.59       1326.61        24.01 o
   7   9   0        711.42        699.09        25.59 o
   8   9   0          1.32          1.72         1.18 o
   9   9   0         10.96         14.88         1.35 o
   0  10   0        304.05        333.76        16.92 o
   1  10   0        324.05        348.31         9.98 o
   2  10   0        257.10        276.90        19.40 o
   3  10   0         79.43         82.03         6.09 o
   4  10   0          0.00          2.82         1.06 o
   5  10   0         69.05         68.52         3.42 o
   6  10   0        158.72        154.81         6.16 o
   7  10   0        154.43        147.93         6.64 o
   8  10   0        100.51        104.56         4.07 o
   9  10   0          4.65          4.78         1.65 o
   1  11   0          1.55          2.49         2.14 o
   2  11   0        522.76        499.00         8.98 o
   3  11   0          5.87          5.83         0.99 o
   4  11   0         59.74         48.57         2.77 o
   5  11   0        718.20        666.71        12.20 o
   6  11   0        328.28        343.21         9.07 o
   7  11   0         10.47          8.53         1.75 o
   8  11   0         21.27         21.11         2.21 o
   0  12   0        326.31        311.85         8.58 o
   1  12   0         10.89          9.37         1.04 o
   2  12   0         56.19         51.02         3.04 o
   3  12   0         26.02         23.52         2.61 o
   4  12   0          6.19          3.85         1.37 o
   5  12   0        225.23        226.43         8.47 o
   6  12   0        143.49        156.37         6.45 o
   7  12   0          1.03          0.94         0.90 o
   1  13   0          1.58          1.32         1.01 o
   2  13   0         32.45         26.28         2.45 o
   3  13   0         21.97         22.24         2.46 o
   4  13   0         12.25         12.51         1.97 o
   5  13   0         50.72         48.03         3.62 o
   6  13   0          7.18          4.07         1.07 o
   7  13   0        147.54        160.82         6.47 o
   0  14   0          2.82          4.35         2.61 o
   1  14   0          0.03          0.35         0.85 o
   2  14   0        159.24        172.51         4.61 o
   3  14   0         85.59         79.86         3.34 o
   4  14   0         15.89         16.53         1.56 o
   5  14   0          0.00         -1.07         1.07 o
   6  14   0         13.79         20.76         1.63 o
   1  15   0         10.71          8.87         1.79 o
   2  15   0        192.83        198.96         6.69 o
   3  15   0         17.63         15.68         1.41 o
   4  15   0          0.04         -0.95         0.97 o
   5  15   0          7.47          4.38         0.82 o
   0  16   0          1.41          4.37         3.39 o
   1  16   0          0.35          9.68         3.38 o
   2  16   0         34.62         43.18         2.64 o
   3  16   0         38.89         39.76         2.53 o
   4  16   0         12.84         18.30         2.80 o
 -11   1   1          1.73          3.76         0.95 o
 -10   1   1        128.35        104.70         4.54 o
  -9   1   1          2.37         -1.11         1.62 o
  -8   1   1        354.00        354.01         9.96 o
  -7   1   1        168.23        159.67         8.38 o
  -6   1   1       1007.27       1126.65        51.26 o
  -5   1   1       2343.81       2722.25       197.35 o
  -4   1   1        550.89        662.03        29.36 o
  -3   1   1        803.19        924.07        15.22 o
  -2   1   1         43.67         52.96         2.52 o
  -1   1   1       3552.00       3558.13       107.39 o
   0   1   1        408.52        322.88        14.52 o
   1   1   1         59.51         66.94         2.56 o
   2   1   1      17776.82      16266.60       263.82 o
   3   1   1         83.80         89.28         2.77 o
   4   1   1         62.25         61.34         3.92 o
   5   1   1        285.80        332.59        11.06 o
   6   1   1        118.33        126.21         7.21 o
   7   1   1          6.41          6.33         1.28 o
   8   1   1        511.14        507.91        16.49 o
   9   1   1         36.42         34.55         4.98 o
  10   1   1          9.89          9.13         1.59 o
 -11   2   1          1.69          1.18         0.96 o
 -10   2   1         13.19         16.24         2.27 o
  -9   2   1        351.92        299.38        10.26 o
  -8   2   1         17.03         16.85         2.46 o
  -7   2   1        114.90        120.25         9.41 o
  -6   2   1        196.45        241.85         9.09 o
  -5   2   1        267.43        351.06        18.05 o
  -4   2   1       1777.98       1876.19        35.69 o
  -3   2   1        102.56        103.97         3.11 o
  -2   2   1        193.93        246.45         5.41 o
  -1   2   1       1066.48       1170.62        19.28 o
   0   2   1       4652.52       3871.27        53.12 o
   1   2   1         50.98         60.03        11.20 o
   2   2   1       7311.30       8807.21       125.15 o
   3   2   1        100.40         76.38         3.16 o
   4   2   1        147.85        196.12         5.90 o
   5   2   1        418.81        499.09        18.09 o
   6   2   1          6.94          1.10         1.54 o
   7   2   1        191.09        171.62         7.18 o
   8   2   1         36.77         39.90         3.67 o
   9   2   1          0.10         -0.21         1.20 o
  10   2   1          4.06          3.30         1.05 o
 -11   3   1         45.79         46.75         3.28 o
 -10   3   1          3.63          4.48         1.45 o
  -9   3   1         74.17         70.44         4.86 o
  -8   3   1          9.99         11.38         2.46 o
  -7   3   1         95.19         84.78         4.85 o
  -6   3   1        146.41        164.71         6.26 o
  -5   3   1        479.58        492.04        12.19 o
  -4   3   1         48.59         60.75         2.67 o
  -3   3   1       1386.73       1468.71        16.21 o
  -2   3   1       4381.71       4560.20        65.13 o
  -1   3   1        450.24        438.88         5.82 o
   0   3   1       5825.92       5080.38       165.02 o
   1   3   1        543.23        576.18        12.50 o
   2   3   1       1187.95       1237.83        15.41 o
   3   3   1        402.74        429.34         8.39 o
   4   3   1         27.28         34.22         2.11 o
   5   3   1        513.65        544.82        71.87 o
   6   3   1        175.54        161.38         8.19 o
   7   3   1        446.01        471.98        12.23 o
   8   3   1        140.85        124.59         7.12 o
   9   3   1         59.03         50.66         3.84 o
  10   3   1         73.72         67.54         3.74 o
 -11   4   1          7.54          7.28         1.83 o
 -10   4   1        172.92        173.27         6.34 o
  -9   4   1          0.24         -1.12         1.12 o
  -8   4   1          4.93          5.45         1.21 o
  -7   4   1        172.68        174.99         5.60 o
  -6   4   1         60.98         63.84         4.69 o
  -5   4   1        402.29        427.23         9.89 o
  -4   4   1       1023.84       1102.24        16.60 o
  -3   4   1         51.89         51.17         1.94 o
  -2   4   1        256.45        247.13         5.78 o
  -1   4   1        483.23        464.86         7.90 o
   0   4   1         63.74         62.36         2.42 o
   1   4   1       5110.90       4931.32        56.22 o
   2   4   1         10.57          8.30         0.89 o
   3   4   1       2625.14       2947.58        46.84 o
   4   4   1        729.63        833.51        33.28 o
   5   4   1        171.39        162.28         5.30 o
   6   4   1         26.15         25.08         2.63 o
   7   4   1          1.44          3.18         1.35 o
   8   4   1        128.82        106.65         5.84 o
   9   4   1        433.13        421.01        26.09 o
  10   4   1        170.10        177.37         6.45 o
 -10   5   1         77.15         63.84         4.69 o
  -9   5   1         18.00         16.37         2.29 o
  -8   5   1         31.47         29.22         3.11 o
  -7   5   1         65.49         60.24         3.71 o
  -6   5   1        748.00        673.01        18.12 o
  -5   5   1         20.99         26.43         2.05 o
  -4   5   1          5.06          6.42         0.96 o
  -3   5   1        617.04        643.54        16.58 o
  -2   5   1        122.77        128.58         3.42 o
  -1   5   1       1228.65       1235.37        30.85 o
   0   5   1       5140.77       5066.86        66.60 o
   1   5   1        445.26        405.93         6.02 o
   2   5   1        238.25        290.42         6.49 o
   3   5   1         12.21         14.36         1.63 o
   4   5   1        203.30        215.49         6.77 o
   5   5   1        407.51        346.81        33.80 o
   6   5   1        516.20        512.57        43.35 o
   7   5   1         21.40         22.58         2.61 o
   8   5   1         32.81         33.04         3.25 o
   9   5   1         75.95         72.04         4.21 o
  10   5   1        367.45        407.36        11.02 o
 -10   6   1         25.94         21.63         2.03 o
  -9   6   1          9.10         12.18         2.07 o
  -8   6   1        110.17        108.17         7.37 o
  -7   6   1         47.54         49.26         3.39 o
  -6   6   1        750.51        689.02        18.64 o
  -5   6   1          3.24          3.26         1.43 o
  -4   6   1         87.26         99.02         6.39 o
  -3   6   1        146.68        163.85         6.60 o
  -2   6   1         86.42         85.85         2.73 o
  -1   6   1         62.60         62.61         1.78 o
   0   6   1       1412.14       1511.54        26.53 o
   1   6   1         12.56         19.26         3.73 o
   2   6   1       1371.19       1464.19        18.40 o
   3   6   1         66.69         52.36         4.02 o
   4   6   1        183.31        161.09         7.07 o
   5   6   1          0.61          3.21         2.12 o
   6   6   1       1170.05       1076.29        23.86 o
   7   6   1       1645.35       1667.63       147.31 o
   8   6   1         16.07         17.09         3.00 o
   9   6   1          7.15          7.26         1.55 o
  10   6   1        194.60        197.99         6.87 o
 -10   7   1          7.01          8.68         1.55 o
  -9   7   1          1.12          2.51         0.95 o
  -8   7   1        170.19        167.63         6.41 o
  -7   7   1         26.75         22.98         2.71 o
  -6   7   1         55.84         49.60         3.32 o
  -5   7   1         73.11         54.71         4.73 o
  -4   7   1       1150.45       1081.54        37.81 o
  -3   7   1        843.37        909.32        19.99 o
  -2   7   1       2793.25       3057.11        41.59 o
  -1   7   1        326.58        330.39         9.50 o
   0   7   1        301.43        341.90         7.91 o
   1   7   1        182.47        205.72         4.22 o
   2   7   1        637.28        644.16        17.92 o
   3   7   1         28.02         22.84         2.83 o
   4   7   1        576.13        582.28        18.80 o
   5   7   1         23.95         18.80         3.04 o
   6   7   1         57.97         58.15         3.02 o
   7   7   1        782.40        771.83        19.40 o
   8   7   1        114.04        112.51         5.86 o
   9   7   1         63.90         59.26         3.66 o
  -9   8   1         49.38         55.34         3.04 o
  -8   8   1        568.32        592.82        10.94 o
  -7   8   1       2435.80       2438.80        35.09 o
  -6   8   1         86.71         85.53         3.99 o
  -5   8   1         23.26         28.53         3.63 o
  -4   8   1        531.68        506.86        16.70 o
  -3   8   1          7.45          7.22         1.41 o
  -2   8   1        189.60        175.00         6.23 o
  -1   8   1        103.40        102.55         4.64 o
   0   8   1        333.63        343.44         7.57 o
   1   8   1         20.44         16.84         1.99 o
   2   8   1       1049.70       1032.14        29.58 o
   3   8   1        281.29        329.00         9.93 o
   4   8   1          8.50         12.77         2.57 o
   5   8   1        400.93        387.73         7.96 o
   6   8   1         15.31         15.39         1.64 o
   7   8   1        192.18        192.68         6.84 o
   8   8   1        285.57        280.14         9.68 o
   9   8   1          1.82          2.74         1.05 o
  -9   9   1        131.02        131.48         4.29 o
  -8   9   1        765.78        788.80        21.02 o
  -7   9   1         12.37         13.78         2.01 o
  -6   9   1       2471.92       2336.93        30.24 o
  -5   9   1       1379.06       1302.13        18.03 o
  -4   9   1         10.53          8.12         2.11 o
  -3   9   1        126.12        121.92         7.09 o
  -2   9   1        614.60        643.80        13.79 o
  -1   9   1        560.85        555.22        12.35 o
   0   9   1         69.59         82.34         3.74 o
   1   9   1          0.47          1.48         0.82 o
   2   9   1        834.23        853.75        22.47 o
   3   9   1        290.91        289.98        16.60 o
   4   9   1         28.59         24.88         2.22 o
   5   9   1          8.22          9.90         1.52 o
   6   9   1         12.56         11.40         1.59 o
   7   9   1         15.91         18.57         2.13 o
   8   9   1        114.09        127.20         4.76 o
   9   9   1          0.19          0.18         0.73 o
  -9  10   1         10.58         11.64         1.69 o
  -8  10   1        184.84        195.65         6.99 o
  -7  10   1        114.67        114.82         5.76 o
  -6  10   1         24.38         24.45         2.68 o
  -5  10   1         59.44         65.03         3.28 o
  -4  10   1        556.43        568.01         9.96 o
  -3  10   1         56.93         68.68         8.55 o
  -2  10   1          2.51          5.60         1.46 o
  -1  10   1       1144.04       1119.89        19.96 o
   0  10   1        168.48        152.49         7.86 o
   1  10   1        540.24        528.47        15.72 o
   2  10   1        818.14        893.13        26.71 o
   3  10   1         17.71         16.49         1.73 o
   4  10   1        130.54        135.00         4.60 o
   5  10   1          0.23          1.20         1.14 o
   6  10   1         39.86         39.60         3.10 o
   7  10   1        148.79        141.48         6.28 o
   8  10   1          7.60          5.63         1.25 o
  -8  11   1        329.59        350.47        10.73 o
  -7  11   1         44.61         42.00         2.93 o
  -6  11   1          9.18          9.00         1.60 o
  -5  11   1        333.50        318.92         9.95 o
  -4  11   1        370.78        357.43        10.78 o
  -3  11   1         21.04         17.92         1.75 o
  -2  11   1        407.92        417.28         7.41 o
  -1  11   1         77.15         71.58         5.71 o
   0  11   1         19.38         18.33         5.60 o
   1  11   1        266.64        262.87         7.68 o
   2  11   1         45.50         46.11         2.57 o
   3  11   1        336.96        311.79         7.10 o
   4  11   1        115.36        107.36         4.49 o
   5  11   1        177.85        188.40         6.72 o
   6  11   1        368.07        361.24        10.65 o
   7  11   1         20.46         22.07         1.96 o
   8  11   1        130.32        132.58        10.70 o
  -8  12   1        137.06        157.03         4.72 o
  -7  12   1         87.63         88.97         5.45 o
  -6  12   1          0.50          0.83         1.01 o
  -5  12   1          0.14         -0.10         1.55 o
  -4  12   1          1.07          1.85         1.59 o
  -3  12   1          9.75         10.01         1.45 o
  -2  12   1         19.34         18.35         2.01 o
  -1  12   1        158.27        161.12         4.61 o
   0  12   1         11.89         11.76         1.21 o
   1  12   1          9.01          6.15         0.81 o
   2  12   1          0.04          1.45         0.85 o
   3  12   1         21.84         27.19         2.59 o
   4  12   1        139.07        128.18         8.47 o
   5  12   1       1229.96       1301.70        29.29 o
   6  12   1        252.73        246.37        12.29 o
   7  12   1          0.22          0.02         0.73 o
  -7  13   1         49.86         54.09         2.95 o
  -6  13   1         61.19         58.60         4.56 o
  -5  13   1          0.08          0.55         1.27 o
  -4  13   1        104.83        104.45         4.75 o
  -3  13   1         73.79         77.40         3.10 o
  -2  13   1        120.80        116.61         4.66 o
  -1  13   1         43.53         39.92         2.76 o
   0  13   1        365.32        333.81         7.41 o
   1  13   1         30.98         29.39         1.85 o
   2  13   1        169.76        153.71         4.53 o
   3  13   1          0.40          0.40         1.20 o
   4  13   1          3.70          2.42         1.25 o
   5  13   1         14.23          7.51         2.22 o
   6  13   1         87.33         89.55         4.09 o
   7  13   1          3.26          2.08         1.09 o
  -6  14   1        155.51        165.75         4.70 o
  -5  14   1        127.74        133.26         4.21 o
  -4  14   1          3.03          2.06         0.84 o
  -3  14   1         26.01         26.50         1.90 o
  -2  14   1          3.04          0.81         1.21 o
  -1  14   1          9.85          8.50         1.30 o
   0  14   1        733.87        723.29        11.27 o
   1  14   1         22.18         25.37         2.00 o
   2  14   1          3.51          7.14         1.19 o
   3  14   1         49.71         48.43         2.84 o
   4  14   1          6.23          2.72         0.90 o
   5  14   1          8.05          8.66         1.28 o
   6  14   1         90.99         99.79         3.28 o
  -5  15   1          4.72          6.74         1.11 o
  -4  15   1         35.55         46.59         3.09 o
  -3  15   1          0.94         -0.05         1.00 o
  -2  15   1        412.65        431.30         8.35 o
  -1  15   1         18.30         17.07         1.93 o
   0  15   1        305.04        309.52         8.61 o
   1  15   1        259.52        273.15         9.44 o
   2  15   1          2.16          3.63         0.98 o
   3  15   1          6.22          4.56         0.84 o
   4  15   1         18.65         17.22         1.90 o
   5  15   1          8.89         10.18         1.08 o
  -4  16   1         70.13         70.27         5.53 o
  -3  16   1         17.35         18.00         1.77 o
  -2  16   1          0.38          2.53         1.53 o
  -1  16   1         35.32         44.64         3.09 o
   0  16   1        273.12        295.31        10.04 o
   1  16   1          0.39         -0.09         0.87 o
   2  16   1         46.98         55.68         3.19 o
   3  16   1        121.44        133.34         3.90 o
   0  17   1          1.45          9.99         2.73 o
   1  17   1         69.01         88.19         6.02 o
 -11   0   2         89.57         88.44         4.90 o
 -10   0   2        373.85        334.16        17.94 o
  -9   0   2        736.11        691.83        20.02 o
  -8   0   2          8.62          5.00         1.74 o
  -7   0   2       1197.36       1163.48        36.64 o
  -6   0   2          0.00         -0.02         1.57 o
  -5   0   2       2271.07       2728.07        77.91 o
  -4   0   2         73.16         80.78         4.17 o
  -2   0   2       2880.51       2866.99       150.95 o
  -1   0   2        751.77        739.53        45.96 o
   0   0   2       3831.89       2979.39        37.30 o
   1   0   2      14508.64      14087.15       908.33 o
   2   0   2       4521.72       4194.16        53.76 o
   3   0   2       4834.60       5029.76      1216.52 o
   4   0   2        696.97        680.34        36.65 o
   5   0   2        828.55        842.30        28.31 o
   6   0   2        174.06        144.81        11.32 o
   7   0   2        348.21        308.54        37.26 o
   8   0   2         18.02         15.05         2.90 o
   9   0   2         33.97         37.94         3.95 o
  10   0   2          0.01         -0.66         1.72 o
 -11   1   2         72.48         71.99         3.72 o
 -10   1   2          9.15         10.03         2.27 o
  -9   1   2        966.27        869.72        20.75 o
  -8   1   2         15.82         17.09         2.03 o
  -7   1   2        108.79         97.92         6.50 o
  -6   1   2          0.62          2.29         1.39 o
  -5   1   2        976.57       1083.56        14.53 o
  -4   1   2       1667.02       1723.29        84.89 o
  -3   1   2       1368.64       1484.39        41.97 o
  -2   1   2        985.21       1049.13        15.32 o
  -1   1   2       4142.91       3931.44        46.98 o
   0   1   2       5144.20       5393.50       120.19 o
   1   1   2          3.44          8.41         0.62 o
   2   1   2         74.72         89.93         2.53 o
   3   1   2       6595.37       6398.25       268.95 o
   4   1   2       1004.99       1063.53        31.45 o
   5   1   2        118.66        171.05        31.67 o
   6   1   2        299.90        314.33        16.81 o
   7   1   2          1.05          3.47         1.94 o
   8   1   2          1.57          2.65         1.57 o
   9   1   2          1.40          1.51         1.06 o
  10   1   2         15.88         15.56         1.70 o
 -11   2   2         66.44         52.17         3.05 o
 -10   2   2        263.63        279.92        16.66 o
  -9   2   2         46.25         39.11         3.66 o
  -8   2   2        205.33        180.12        11.88 o
  -7   2   2         37.68         29.43         3.62 o
  -6   2   2        119.88        116.87         5.10 o
  -5   2   2        328.39        344.16         7.22 o
  -4   2   2       3475.57       3968.26        42.11 o
  -3   2   2       1593.20       1638.66        21.43 o
  -2   2   2        744.16        643.04        11.49 o
  -1   2   2      11382.70      11414.13       113.01 o
   0   2   2       1180.45       1211.46        17.12 o
   1   2   2       5288.40       4770.89       296.94 o
   2   2   2       1812.21       2153.85        30.93 o
   3   2   2       2434.11       2335.57       268.13 o
   4   2   2       1382.38       1365.01        64.99 o
   5   2   2        252.74        307.73        11.49 o
   6   2   2        943.60        906.65        37.81 o
   7   2   2        803.01        782.91        20.91 o
   8   2   2          0.03          0.74         1.17 o
   9   2   2         58.73         56.31         4.05 o
  10   2   2         14.62         19.24         1.91 o
 -11   3   2          0.19         -0.59         0.67 o
 -10   3   2        147.99        152.92         7.98 o
  -9   3   2        167.29        179.55         7.80 o
  -8   3   2        212.59        205.41         8.41 o
  -7   3   2        239.79        218.90         9.83 o
  -6   3   2        280.16        317.98         9.14 o
  -5   3   2        338.16        378.44         9.21 o
  -4   3   2          0.38          3.02         0.79 o
  -3   3   2         29.02         36.78         1.57 o
  -2   3   2        297.76        315.47         5.17 o
  -1   3   2      31648.71      29333.10       370.04 o
   0   3   2       2473.34       2176.82        23.62 o
   1   3   2       5584.63       5585.39       121.07 o
   2   3   2       7109.78       6710.39       335.10 o
   3   3   2        301.74        270.50        26.85 o
   4   3   2       1161.80       1266.13        22.07 o
   5   3   2        505.91        549.93        12.41 o
   6   3   2        354.60        338.04        13.67 o
   7   3   2         42.15         36.99         4.21 o
   8   3   2        432.53        392.55        14.49 o
   9   3   2         58.05         49.78         3.70 o
  10   3   2        469.86        510.30        11.65 o
 -11   4   2          1.57         -0.57         1.50 o
 -10   4   2         13.52         10.06         2.21 o
  -9   4   2        168.07        156.79         6.05 o
  -8   4   2         94.68         97.95         5.74 o
  -7   4   2        109.97        110.23         5.56 o
  -6   4   2       2498.37       2645.69       138.56 o
  -5   4   2        106.19        101.30         3.97 o
  -4   4   2        126.68        143.22         3.76 o
  -3   4   2          0.84          1.38         0.51 o
  -2   4   2       1873.05       1969.44        26.73 o
  -1   4   2         42.62         40.54         2.32 o
   0   4   2       3510.79       3257.20        27.58 o
   1   4   2         29.77         45.44         3.29 o
   2   4   2       2507.76       2691.71        41.69 o
   3   4   2         14.15         20.55         1.84 o
   4   4   2         90.70         75.66         3.87 o
   5   4   2        233.58        258.84        10.32 o
   6   4   2         35.83         30.75         2.97 o
   7   4   2       1020.58        919.32        27.11 o
   8   4   2         49.88         41.25         3.57 o
   9   4   2          3.34          0.71         1.03 o
  10   4   2         69.21         61.90         3.01 o
 -11   5   2         18.30         26.25         3.38 o
 -10   5   2          0.77          1.45         0.82 o
  -9   5   2         16.83         14.31         1.85 o
  -8   5   2          9.40          7.94         1.50 o
  -7   5   2          9.19         12.89         1.53 o
  -6   5   2        695.79        678.95        17.53 o
  -5   5   2        187.85        194.22         5.04 o
  -4   5   2        543.08        536.38         9.89 o
  -3   5   2        781.58        801.58        15.69 o
  -2   5   2         20.98         21.46         1.01 o
  -1   5   2       1111.70       1088.81        11.40 o
   0   5   2          1.21          1.70         0.53 o
   1   5   2       2112.69       2074.35       125.73 o
   2   5   2         61.36         71.05         2.89 o
   3   5   2        537.90        616.04        18.76 o
   4   5   2        366.48        454.63        18.87 o
   5   5   2         15.21         17.12         2.13 o
   6   5   2        125.09        107.97         5.72 o
   7   5   2        176.88        166.02         9.33 o
   8   5   2        837.01        825.36        17.30 o
   9   5   2          6.82          1.72         1.05 o
  10   5   2         32.21         34.57         2.64 o
 -10   6   2         68.08         80.67         3.92 o
  -9   6   2         11.97         11.98         1.75 o
  -8   6   2        853.82        860.73        24.41 o
  -7   6   2        624.49        579.61        17.84 o
  -6   6   2          0.56          0.82         0.88 o
  -5   6   2          0.80          1.17         0.88 o
  -4   6   2        311.22        322.13         8.57 o
  -3   6   2        263.01        300.07         7.96 o
  -2   6   2       1964.61       2179.09        27.77 o
  -1   6   2         64.52         86.26         3.95 o
   0   6   2        113.51         82.50         2.32 o
   1   6   2       1285.97       1341.15        16.42 o
   2   6   2        175.82        173.73         7.97 o
   3   6   2        176.06        175.41         7.27 o
   4   6   2         14.23         16.12         2.12 o
   5   6   2         24.35         21.21         2.88 o
   6   6   2         25.33         22.45         2.74 o
   7   6   2        620.10        626.42        21.28 o
   8   6   2        844.17        836.92        20.26 o
   9   6   2          8.81          9.35         1.56 o
 -10   7   2         59.92         66.00         3.56 o
  -9   7   2         46.87         44.02         3.00 o
  -8   7   2          2.28          1.32         1.14 o
  -7   7   2        140.25        141.13         5.79 o
  -6   7   2         32.77         33.25         3.12 o
  -5   7   2       1015.47       1013.42        22.74 o
  -4   7   2        229.47        226.01         7.47 o
  -3   7   2       3440.24       3669.50        52.37 o
  -2   7   2        297.72        441.23        11.84 o
  -1   7   2       1840.15       2076.37        26.62 o
   0   7   2        442.59        488.92        10.86 o
   1   7   2          7.01         10.65         1.27 o
   2   7   2        305.66        332.12        10.70 o
   3   7   2        156.62        156.97         6.24 o
   4   7   2        149.40        142.51         7.74 o
   5   7   2         14.30         11.29         1.44 o
   6   7   2        605.22        610.38        17.87 o
   7   7   2         25.86         22.76         3.46 o
   8   7   2          0.90          1.63         1.29 o
   9   7   2        231.59        236.94         5.84 o
 -10   8   2         56.34         56.61         3.48 o
  -9   8   2          4.04          3.41         0.96 o
  -8   8   2        121.77        127.29         4.85 o
  -7   8   2         85.89         92.07         4.16 o
  -6   8   2       1249.03       1193.87        16.96 o
  -5   8   2         91.00         85.59         6.15 o
  -4   8   2          1.11          2.31         1.05 o
  -3   8   2        311.76        308.94         8.72 o
  -2   8   2          0.24          5.77         1.72 o
  -1   8   2       1489.72       1552.33        23.25 o
   0   8   2        383.90        380.07         8.56 o
   1   8   2          2.94          7.20         2.04 o
   2   8   2         64.22         60.84         3.85 o
   3   8   2        490.44        468.61        14.71 o
   4   8   2          3.36          2.36         1.61 o
   5   8   2         47.59         40.31         2.51 o
   6   8   2         80.39         81.92         4.46 o
   7   8   2        202.49        202.11         6.86 o
   8   8   2         66.72         68.98         4.19 o
   9   8   2          1.61          0.24         0.51 o
  -9   9   2         81.67         90.75         4.28 o
  -8   9   2        488.73        514.38        11.28 o
  -7   9   2        390.05        389.19        13.33 o
  -6   9   2       2222.50       2149.93        37.68 o
  -5   9   2        620.13        629.02        11.46 o
  -4   9   2        178.89        160.54         8.43 o
  -3   9   2        449.56        449.54        14.24 o
  -2   9   2        439.28        426.83        10.81 o
  -1   9   2        238.34        253.43         7.96 o
   0   9   2        226.56        206.14         7.14 o
   1   9   2        116.72        117.55         6.79 o
   2   9   2         33.36         34.47         3.12 o
   3   9   2        173.31        181.64         7.47 o
   4   9   2         42.64         42.25         2.55 o
   5   9   2          9.83          9.13         1.80 o
   6   9   2          3.92          2.93         1.18 o
   7   9   2          0.45         -0.20         0.86 o
   8   9   2          0.73         -0.23         0.95 o
  -9  10   2         18.34         23.48         3.12 o
  -8  10   2        229.12        233.22         6.76 o
  -7  10   2          5.16          4.41         1.26 o
  -6  10   2         83.82         81.88         4.53 o
  -5  10   2        110.99        106.06         4.51 o
  -4  10   2        130.80        120.29         4.71 o
  -3  10   2        144.57        152.05        18.07 o
  -2  10   2         17.19         14.72         2.18 o
  -1  10   2        182.73        166.61         6.71 o
   0  10   2         11.96          8.49         1.41 o
   1  10   2        334.24        322.60        12.19 o
   2  10   2          0.13          2.63         1.67 o
   3  10   2          2.04          1.99         0.93 o
   4  10   2         37.25         39.11         2.73 o
   5  10   2         50.79         47.53         3.35 o
   6  10   2          2.87          3.26         1.13 o
   7  10   2          4.95          5.51         1.21 o
   8  10   2         79.02         87.73         3.78 o
  -8  11   2          6.95          7.56         1.88 o
  -7  11   2        221.43        222.81         7.99 o
  -6  11   2         15.56         10.69         2.02 o
  -5  11   2        458.89        446.15        10.90 o
  -4  11   2          0.35          1.08         0.88 o
  -3  11   2        422.21        417.72         8.92 o
  -2  11   2         76.28         77.73         2.84 o
  -1  11   2         89.88         81.28         3.13 o
   0  11   2          0.07          1.27         0.59 o
   1  11   2        246.05        254.53         6.27 o
   2  11   2        230.90        215.11         5.78 o
   3  11   2          6.19          7.14         1.55 o
   4  11   2        247.03        227.01         7.40 o
   5  11   2         31.39         26.74         2.55 o
   6  11   2        194.99        204.98         6.48 o
   7  11   2        100.19        111.26         4.82 o
  -8  12   2        161.72        174.88         6.21 o
  -7  12   2         70.59         68.36         3.96 o
  -6  12   2         37.56         36.30         3.20 o
  -5  12   2         68.49         64.39         4.70 o
  -4  12   2        172.00        167.35         7.39 o
  -3  12   2         15.29         11.90         1.47 o
  -2  12   2          0.01          1.91         0.76 o
  -1  12   2          0.13          0.79         0.83 o
   0  12   2         10.22          9.65         1.12 o
   1  12   2        897.15        852.22        14.76 o
   2  12   2        159.78        150.30         6.15 o
   3  12   2        136.17        137.32         7.76 o
   4  12   2         75.22         72.95         4.70 o
   5  12   2        446.02        469.90        19.13 o
   6  12   2        168.46        174.60         6.22 o
   7  12   2          0.07         -0.98         0.98 o
  -7  13   2        301.77        326.70         6.05 o
  -6  13   2        165.39        173.55         8.00 o
  -5  13   2         56.56         66.62         5.01 o
  -4  13   2          2.18          1.29         1.52 o
  -3  13   2         25.76         19.39         2.22 o
  -2  13   2         35.54         32.44         3.35 o
  -1  13   2        140.19        127.83         4.45 o
   0  13   2        301.96        276.85         6.20 o
   1  13   2        108.25         93.16         3.81 o
   2  13   2          9.67          4.04         1.14 o
   3  13   2         47.06         43.21         3.17 o
   4  13   2         57.89         55.97         3.90 o
   5  13   2        455.87        459.68        13.74 o
   6  13   2         53.59         61.04         2.74 o
  -6  14   2         87.63         97.42         3.62 o
  -5  14   2         27.91         27.57         2.20 o
  -4  14   2          0.05         -1.20         1.20 o
  -3  14   2         21.25         20.24         1.60 o
  -2  14   2          9.16          4.77         1.49 o
  -1  14   2         20.18         17.57         2.13 o
   0  14   2         31.91         41.55         2.79 o
   1  14   2         41.67         48.67         2.97 o
   2  14   2         24.79         24.48         2.12 o
   3  14   2         86.20         77.38         3.50 o
   4  14   2        178.98        167.84         4.82 o
   5  14   2        398.95        415.74         8.21 o
  -5  15   2          1.75          2.07         0.60 o
  -4  15   2         56.72         63.98         3.95 o
  -3  15   2          1.28          2.94         1.46 o
  -2  15   2         23.72         31.65         3.16 o
  -1  15   2        107.61        100.68         7.20 o
   0  15   2        696.88        730.67        12.96 o
   1  15   2        398.99        426.98         9.41 o
   2  15   2        508.02        543.29        10.52 o
   3  15   2         25.82         32.10         2.04 o
   4  15   2         24.42         27.00         2.07 o
  -4  16   2          0.00         -0.85         1.25 o
  -3  16   2          0.02          2.91         4.41 o
  -2  16   2         66.41         79.18         4.64 o
  -1  16   2         24.04         25.03         2.78 o
   0  16   2         30.82         26.35         2.68 o
   1  16   2         52.87         55.80         3.86 o
   2  16   2         41.01         36.82         2.50 o
   3  16   2         19.38         21.49         1.67 o
   0  17   2          0.91          6.57         2.18 o
 -11   1   3          0.05         -0.16         0.66 o
 -10   1   3        180.54        159.60         6.99 o
  -9   1   3         42.11         42.33         3.24 o
  -8   1   3          2.65          1.60         1.37 o
  -7   1   3         98.32        115.40         9.84 o
  -6   1   3          5.13          3.37         1.17 o
  -5   1   3       2373.99       3051.18        30.87 o
  -4   1   3       1109.99       1230.95        14.39 o
  -3   1   3        208.20        229.93         3.45 o
  -2   1   3       1004.13        780.33        27.88 o
  -1   1   3        469.80        504.93         7.16 o
   0   1   3       1619.60       1508.88        19.86 o
   1   1   3        272.98        376.70        10.71 o
   2   1   3       1745.54       1655.76        83.38 o
   3   1   3        178.78        160.66         6.04 o
   4   1   3         51.11         62.62         4.22 o
   5   1   3         64.81         57.66         3.90 o
   6   1   3          1.77          2.17         1.65 o
   7   1   3        189.60        187.53        11.84 o
   8   1   3         11.15         10.08         2.06 o
   9   1   3          1.42          0.04         1.46 o
  10   1   3         88.89        124.89         8.49 o
 -11   2   3         38.71         44.26         3.03 o
 -10   2   3         57.87         55.35         4.06 o
  -9   2   3        334.01        275.43         9.91 o
  -8   2   3          0.85          0.69         1.70 o
  -7   2   3        170.46        180.32         8.82 o
  -6   2   3         91.93         97.92         4.86 o
  -5   2   3       2145.68       2427.36        31.19 o
  -4   2   3         17.22         21.04         1.30 o
  -3   2   3         86.10         94.57         2.86 o
  -2   2   3         86.99         81.04         4.28 o
  -1   2   3       3448.80       3277.25        34.72 o
   0   2   3       1425.52       1334.93        34.03 o
   1   2   3       8055.03       7493.22       174.11 o
   2   2   3       2813.30       2902.66       203.35 o
   3   2   3        811.21        752.34        24.07 o
   4   2   3        463.66        478.16        18.03 o
   5   2   3          0.51          0.26         0.97 o
   6   2   3       1156.79       1121.27        85.33 o
   7   2   3          0.45          1.40         1.92 o
   8   2   3        133.22        118.92         6.16 o
   9   2   3         31.52         31.49         2.83 o
  10   2   3          7.09          6.08         1.79 o
 -11   3   3         59.26         56.16         7.64 o
 -10   3   3         79.39         72.37         4.60 o
  -9   3   3          0.89          0.00         1.48 o
  -8   3   3          9.10         10.47         2.01 o
  -7   3   3         14.61         18.74         2.77 o
  -6   3   3        116.66        117.28         5.57 o
  -5   3   3        150.14        176.89         6.36 o
  -4   3   3        838.79        939.75        12.55 o
  -3   3   3         29.46         27.95         1.20 o
  -2   3   3       1662.84       1726.00        32.56 o
  -1   3   3      21480.73      19407.26       839.80 o
   0   3   3      13438.67      12548.35       219.02 o
   1   3   3        222.24        178.73         6.29 o
   2   3   3        565.41        516.33        53.34 o
   3   3   3       1585.01       1673.20       176.83 o
   4   3   3         44.36         48.35         2.78 o
   5   3   3       1813.99       1958.17        35.12 o
   6   3   3       1945.70       1763.91        28.14 o
   7   3   3        592.29        586.13        17.50 o
   8   3   3         22.61         24.37         2.87 o
   9   3   3          0.04          0.28         1.02 o
 -11   4   3        271.10        271.15        23.04 o
 -10   4   3          2.11          1.42         1.20 o
  -9   4   3        126.38        125.49         6.41 o
  -8   4   3        502.37        489.01        14.48 o
  -7   4   3         35.66         26.49         3.40 o
  -6   4   3         15.71         20.93         1.98 o
  -5   4   3         43.53         46.04         2.29 o
  -4   4   3          4.41          1.92         0.66 o
  -3   4   3       4519.46       4974.80       128.88 o
  -2   4   3       1899.39       1924.58        29.20 o
  -1   4   3       2991.99       3119.34        25.87 o
   0   4   3       2898.98       2816.88        69.74 o
   1   4   3         22.43         23.20         2.39 o
   2   4   3        290.23        294.19        11.21 o
   3   4   3       3469.66       4056.27        64.83 o
   4   4   3       4056.48       4079.17        72.54 o
   5   4   3         41.26         40.90         3.32 o
   6   4   3       1234.54       1113.41        37.97 o
   7   4   3        165.18        172.52         7.56 o
   8   4   3        155.98        139.79         4.88 o
   9   4   3         13.26         18.53         1.99 o
 -11   5   3         48.81         51.47         4.92 o
 -10   5   3         37.42         39.03         2.70 o
  -9   5   3         49.62         50.52         3.42 o
  -8   5   3        521.14        531.34        11.96 o
  -7   5   3         36.14         45.12         3.14 o
  -6   5   3         85.08         76.30         4.48 o
  -5   5   3       1775.55       1871.78        24.58 o
  -4   5   3         73.43         62.69         2.87 o
  -3   5   3         22.44         18.61         1.48 o
  -2   5   3          4.71          5.19         0.63 o
  -1   5   3       2858.76       2901.17        28.85 o
   0   5   3        604.31        613.64        11.43 o
   1   5   3        968.75       1171.90        33.20 o
   2   5   3       3776.75       4109.60       408.60 o
   3   5   3       3739.90       4033.21      1054.36 o
   4   5   3       1584.22       1725.22        25.69 o
   5   5   3         54.02         53.42         4.88 o
   6   5   3       1059.85        879.65        34.20 o
   7   5   3         32.08         38.17         3.63 o
   8   5   3          2.11          1.31         0.94 o
   9   5   3        227.86        253.52         8.89 o
 -10   6   3         11.70         14.41         1.59 o
  -9   6   3         56.11         63.46         4.33 o
  -8   6   3        214.91        208.73         8.30 o
  -7   6   3        614.87        621.79        12.76 o
  -6   6   3         93.38         93.06         6.47 o
  -5   6   3          3.74          4.70         1.25 o
  -4   6   3        134.68        130.30         5.24 o
  -3   6   3       1330.46       1445.01        33.32 o
  -2   6   3         72.82         65.82         2.45 o
  -1   6   3         64.71         75.51         2.56 o
   0   6   3         13.42         12.61         0.94 o
   1   6   3        285.46        316.97         7.79 o
   2   6   3       1494.92       1618.57        24.29 o
   3   6   3         12.50          5.23         1.09 o
   4   6   3        780.47        776.36        16.08 o
   5   6   3         45.19         43.39         2.79 o
   6   6   3          0.09          0.72         0.91 o
   7   6   3          0.02          1.55         1.21 o
   8   6   3        347.25        332.69         9.60 o
   9   6   3         60.96         63.76         3.21 o
 -10   7   3         26.03         28.23         2.34 o
  -9   7   3         12.31         11.71         2.01 o
  -8   7   3        301.94        301.38         9.94 o
  -7   7   3        418.46        420.58        10.35 o
  -6   7   3        229.78        228.81         8.55 o
  -5   7   3         82.93         67.36         4.19 o
  -4   7   3        109.84        120.01         5.32 o
  -3   7   3        360.27        337.15        13.00 o
  -2   7   3        498.16        584.87        10.49 o
  -1   7   3        184.05        191.99         4.59 o
   0   7   3        490.72        460.21        12.97 o
   1   7   3        933.92       1088.28        39.64 o
   2   7   3         89.82         92.04         3.89 o
   3   7   3          0.87         -0.33         1.02 o
   4   7   3          1.76          0.78         0.96 o
   5   7   3         49.03         42.72         3.15 o
   6   7   3          6.62          6.05         1.75 o
   7   7   3        108.89         97.18         6.76 o
   8   7   3         37.69         34.07         2.97 o
   9   7   3        133.39        150.29         5.95 o
 -10   8   3         28.87         33.82         2.26 o
  -9   8   3        118.25        117.68         5.46 o
  -8   8   3          1.88          2.06         0.92 o
  -7   8   3       1322.21       1347.28        20.78 o
  -6   8   3        569.53        600.15        12.46 o
  -5   8   3          0.40          0.24         1.26 o
  -4   8   3          4.21          9.15         2.17 o
  -3   8   3         40.51         32.50         3.52 o
  -2   8   3        131.93        132.65         5.80 o
  -1   8   3        649.28        632.47        19.27 o
   0   8   3        127.98        131.52         4.17 o
   1   8   3        102.89        116.66         5.43 o
   2   8   3        200.65        182.59         6.96 o
   3   8   3          9.47          8.69         1.69 o
   4   8   3        253.98        229.54         5.16 o
   5   8   3         71.22         65.84         3.57 o
   6   8   3        105.71         97.42         4.84 o
   7   8   3          0.12          0.26         1.20 o
   8   8   3          3.89          2.38         1.04 o
 -10   9   3         34.92         35.40         3.58 o
  -9   9   3          7.88         10.15         2.06 o
  -8   9   3        331.45        345.91         7.74 o
  -7   9   3        321.71        336.99        10.47 o
  -6   9   3         95.54         93.67         4.75 o
  -5   9   3        285.70        275.84         6.57 o
  -4   9   3         10.56         16.52         2.21 o
  -3   9   3        756.35        805.12        20.17 o
  -2   9   3         59.03         60.39         3.83 o
  -1   9   3         87.72         73.21         4.21 o
   0   9   3          2.05          4.29         1.10 o
   1   9   3          9.80         11.81         2.27 o
   2   9   3         71.24         68.21         5.48 o
   3   9   3        123.47        116.88         5.21 o
   4   9   3          3.92          3.41         0.98 o
   5   9   3         74.64         72.78         3.70 o
   6   9   3          0.44          1.14         1.03 o
   7   9   3         97.68         97.43         5.01 o
   8   9   3          3.20          3.67         0.84 o
  -9  10   3        149.74        171.10         7.07 o
  -8  10   3          5.70          5.84         1.60 o
  -7  10   3         65.76         66.17         4.45 o
  -6  10   3        435.27        426.49        10.55 o
  -5  10   3        920.44        878.84        14.18 o
  -4  10   3         15.73         18.25         2.06 o
  -3  10   3       1287.79       1190.28        51.24 o
  -2  10   3         71.87         76.68         4.56 o
  -1  10   3        350.17        332.40         9.81 o
   0  10   3         55.85         51.15         3.85 o
   1  10   3        106.13        110.03         6.99 o
   2  10   3          0.18          0.76         0.73 o
   3  10   3         36.19         43.19         3.19 o
   4  10   3         14.14         12.84         1.85 o
   5  10   3        192.53        187.37         7.57 o
   6  10   3        471.29        476.59         9.25 o
   7  10   3         51.82         54.34         2.90 o
   8  10   3        140.29        145.26         7.77 o
  -9  11   3         43.16         42.22         2.89 o
  -8  11   3          5.37          5.84         1.32 o
  -7  11   3         84.83         89.42         5.03 o
  -6  11   3          5.17          5.13         1.53 o
  -5  11   3        342.98        337.17         9.33 o
  -4  11   3       1013.89        975.38        15.09 o
  -3  11   3       1253.64       1136.74        20.29 o
  -2  11   3        213.55        200.00         4.16 o
  -1  11   3         28.55         23.61         1.35 o
   0  11   3          4.58          3.05         0.92 o
   1  11   3        528.29        490.78         9.12 o
   2  11   3        247.26        217.68         7.30 o
   3  11   3        212.88        196.72         7.00 o
   4  11   3        263.77        245.68         6.88 o
   5  11   3         66.40         58.84         3.18 o
   6  11   3         11.36         11.93         1.58 o
   7  11   3         23.11         24.69         2.43 o
  -8  12   3        325.75        368.41        10.17 o
  -7  12   3         52.88         57.74         3.69 o
  -6  12   3         32.42         31.74         3.21 o
  -5  12   3        114.17        112.26         5.97 o
  -4  12   3         42.00         36.67         2.93 o
  -3  12   3        405.60        373.20        11.01 o
  -2  12   3        347.42        338.06         6.76 o
  -1  12   3        460.62        440.70         6.96 o
   0  12   3        440.21        420.24         6.88 o
   1  12   3          2.17          0.17         1.11 o
   2  12   3          8.37          3.29         1.31 o
   3  12   3          6.49          7.50         3.04 o
   4  12   3          2.09          0.42         1.19 o
   5  12   3        187.99        190.15         5.89 o
   6  12   3        145.83        147.74         5.19 o
  -7  13   3        144.78        153.15         4.53 o
  -6  13   3         14.92         18.08         2.10 o
  -5  13   3         71.33         82.09         4.18 o
  -4  13   3         44.17         45.29         4.63 o
  -3  13   3          1.43          0.42         2.11 o
  -2  13   3         22.65         20.97         2.18 o
  -1  13   3         11.72         10.71         1.24 o
   0  13   3         56.32         48.53         2.81 o
   1  13   3        229.45        192.09         6.07 o
   2  13   3          0.01          0.15         0.83 o
   3  13   3          0.14         -0.69         0.97 o
   4  13   3        214.84        214.46         5.76 o
   5  13   3         86.88         79.91         4.15 o
   6  13   3         13.06         19.74         2.67 o
  -6  14   3         20.32         20.64         1.66 o
  -5  14   3         36.90         35.05         2.75 o
  -4  14   3        113.00        117.88         4.80 o
  -3  14   3         15.38         15.32         1.82 o
  -2  14   3         90.91         91.87         4.37 o
  -1  14   3         31.03         27.79         2.48 o
   0  14   3        176.90        183.49         5.70 o
   1  14   3        599.17        582.07        10.66 o
   2  14   3          3.36          3.38         1.04 o
   3  14   3         52.65         47.45         2.70 o
   4  14   3         40.62         42.75         2.29 o
   5  14   3        360.49        409.69         9.89 o
  -5  15   3         17.19         16.90         1.58 o
  -4  15   3         54.74         63.34         3.03 o
  -3  15   3          0.00         -0.02         1.46 o
  -2  15   3          1.60          0.96         2.25 o
  -1  15   3        111.20        113.74         6.20 o
   0  15   3         16.95         18.44         2.19 o
   1  15   3        241.79        252.91         6.83 o
   2  15   3         45.41         51.47         2.92 o
   3  15   3         50.44         50.61         2.64 o
   4  15   3        216.24        243.86         7.62 o
  -3  16   3          4.73          8.42         2.90 o
  -2  16   3         23.73         31.33         2.79 o
  -1  16   3          1.84         -1.14         1.55 o
   0  16   3          9.41         10.20         1.25 o
   1  16   3         18.60         23.74         1.90 o
   2  16   3          1.81          0.85         1.06 o
 -11   0   4         62.42         67.18         6.83 o
 -10   0   4          6.13          4.05         2.43 o
  -9   0   4          0.29         -0.71         3.24 o
  -8   0   4        776.69        768.28        20.84 o
  -7   0   4       1280.35       1146.21        36.32 o
  -6   0   4        163.10        145.80        16.96 o
  -5   0   4        106.62         99.47         6.28 o
  -4   0   4        212.91        248.10        12.51 o
  -3   0   4          9.66         11.43         1.25 o
  -2   0   4         47.11         49.04         2.91 o
  -1   0   4          0.89          1.22         0.71 o
   0   0   4        603.68        673.58        38.29 o
   1   0   4       2459.59       2420.19        50.87 o
   2   0   4        214.84        211.71        16.19 o
   3   0   4          4.17         -0.33         1.60 o
   4   0   4        403.27        356.11        17.32 o
   5   0   4       2506.54       2478.04        61.84 o
   6   0   4         36.74         34.69         5.94 o
   7   0   4        172.79        167.28        13.14 o
   8   0   4         14.84         13.57         4.08 o
   9   0   4         39.02         34.25         4.74 o
 -11   1   4         12.41         10.33         2.07 o
 -10   1   4         29.00         26.31         2.90 o
  -9   1   4         67.17         62.70         4.67 o
  -8   1   4        121.68        115.11         6.67 o
  -7   1   4         31.85         30.03         8.52 o
  -6   1   4          7.13          9.56         1.39 o
  -5   1   4         13.60         11.14         1.56 o
  -4   1   4       3066.95       3419.83        46.64 o
  -3   1   4       2185.87       2333.77        28.83 o
  -2   1   4       2130.40       2239.20        25.59 o
  -1   1   4       2526.70       2560.42        35.80 o
   0   1   4       1690.69       1655.38        17.03 o
   1   1   4         13.55         11.59         1.39 o
   2   1   4       2440.05       2528.86        35.66 o
   3   1   4         77.25         65.18         4.09 o
   4   1   4          7.15          5.99         1.38 o
   5   1   4          3.79          4.34         1.40 o
   6   1   4        765.37        732.79        28.36 o
   7   1   4        288.74        294.17        12.08 o
   8   1   4        538.43        536.25        21.75 o
   9   1   4          9.53          6.02         1.67 o
 -11   2   4         13.08         10.92         1.94 o
 -10   2   4        450.63        403.34        11.46 o
  -9   2   4        175.64        166.81         8.07 o
  -8   2   4          8.88         10.29         2.03 o
  -7   2   4        509.22        494.24        12.59 o
  -6   2   4        203.04        197.81        11.26 o
  -5   2   4          2.93          7.49         1.45 o
  -4   2   4         33.10         19.49         1.54 o
  -3   2   4       1604.44       1808.64        25.73 o
  -2   2   4       3507.18       3744.81        42.26 o
  -1   2   4          2.51         11.86         1.12 o
   0   2   4        202.15        206.35         5.25 o
   1   2   4       2423.98       2496.27        37.71 o
   2   2   4        162.17        165.28         5.26 o
   3   2   4        138.02        131.76         5.06 o
   4   2   4          4.32          6.03         1.75 o
   5   2   4        189.72        195.22        11.78 o
   6   2   4         37.86         32.98         3.20 o
   7   2   4        536.47        541.11        21.70 o
   8   2   4         24.06         21.51         2.61 o
   9   2   4         74.51         68.19         3.60 o
 -11   3   4        395.20        384.81        11.52 o
 -10   3   4         19.55         21.89         2.63 o
  -9   3   4          2.26          1.28         1.27 o
  -8   3   4         47.27         50.47         4.16 o
  -7   3   4          1.76          3.12         1.24 o
  -6   3   4        124.68        129.91         5.69 o
  -5   3   4         11.42         18.16         1.72 o
  -4   3   4        168.75        148.23         4.33 o
  -3   3   4       1865.63       1981.58        35.97 o
  -2   3   4        364.39        331.21         7.66 o
  -1   3   4         56.70         52.20         1.63 o
   0   3   4       1861.69       2260.69        92.00 o
   1   3   4        729.48        885.79        28.20 o
   2   3   4          1.95          3.33         0.97 o
   3   3   4       1776.80       1525.33       153.65 o
   4   3   4        183.81        196.29         6.07 o
   5   3   4       1634.71       1599.73        39.36 o
   6   3   4        730.04        699.97        16.12 o
   7   3   4        340.24        359.90        18.97 o
   8   3   4         25.26         25.85         2.74 o
   9   3   4          6.93          8.97         1.35 o
 -11   4   4         46.11         51.62         3.79 o
 -10   4   4         23.07         20.06         2.50 o
  -9   4   4          2.11          1.95         1.11 o
  -8   4   4          1.64          0.72         1.55 o
  -7   4   4        346.09        360.53        10.58 o
  -6   4   4        132.34        160.15         5.46 o
  -5   4   4       2636.22       3077.17        72.48 o
  -4   4   4        562.80        603.42        14.91 o
  -3   4   4      10482.35      11343.48       128.94 o
  -2   4   4        263.61        292.92         5.01 o
  -1   4   4        631.08        649.89        12.17 o
   0   4   4          5.83         14.15         2.24 o
   1   4   4        888.23        912.93        49.06 o
   2   4   4         75.31         82.24         4.84 o
   3   4   4        642.26        680.04        28.42 o
   4   4   4        612.78        696.43        18.24 o
   5   4   4        217.24        211.05         7.98 o
   6   4   4        506.25        453.45        12.73 o
   7   4   4        236.18        227.53        12.04 o
   8   4   4         11.87         15.21         2.05 o
   9   4   4         36.39         39.93         3.22 o
 -11   5   4         24.36         24.69         2.36 o
 -10   5   4          9.91          7.98         1.55 o
  -9   5   4        100.13         84.94         6.43 o
  -8   5   4        141.34        152.63         8.22 o
  -7   5   4       2217.56       2259.86        29.01 o
  -6   5   4         46.14         53.28         3.74 o
  -5   5   4          8.74          8.01         1.46 o
  -4   5   4        182.61        187.20         8.06 o
  -3   5   4          4.42          7.53         1.00 o
  -2   5   4       3534.37       3780.65        48.62 o
  -1   5   4       2908.80       3005.22        74.72 o
   0   5   4        523.48        409.27        23.13 o
   1   5   4         22.09         41.13         2.71 o
   2   5   4          2.54          2.42         1.53 o
   3   5   4        560.45        593.41        15.85 o
   4   5   4        398.98        426.82        15.50 o
   5   5   4        570.68        490.31        14.51 o
   6   5   4        829.10        760.49        17.15 o
   7   5   4        102.07         95.19         7.05 o
   8   5   4          8.71          7.78         1.59 o
   9   5   4         39.01         41.88         2.47 o
 -11   6   4         45.23         49.90         4.44 o
 -10   6   4         33.42         35.27         2.46 o
  -9   6   4         99.65         95.11         7.02 o
  -8   6   4        215.59        219.23         7.25 o
  -7   6   4       2968.14       3086.14        51.91 o
  -6   6   4       2475.22       2730.24       175.38 o
  -5   6   4        112.03        150.39         8.18 o
  -4   6   4         44.31         36.15         3.55 o
  -3   6   4        101.79         92.70         4.86 o
  -2   6   4       5968.87       6267.29       114.35 o
  -1   6   4       2656.48       2876.64        32.96 o
   0   6   4       1831.58       1829.00        30.05 o
   1   6   4          0.84          0.67         0.69 o
   2   6   4        525.78        548.81        11.72 o
   3   6   4         39.93         44.52         2.96 o
   4   6   4         30.22         33.99         3.72 o
   5   6   4         14.34          9.39         1.62 o
   6   6   4         35.70         30.80         3.25 o
   7   6   4          0.06          1.84         1.34 o
   8   6   4        267.69        245.65         6.61 o
   9   6   4          1.48          3.67         1.50 o
 -10   7   4         68.73         81.78         4.08 o
  -9   7   4          7.66          5.74         1.79 o
  -8   7   4         84.21         82.61         4.38 o
  -7   7   4         15.30         17.00         2.55 o
  -6   7   4         64.62         61.15         3.74 o
  -5   7   4         15.58         17.21         2.87 o
  -4   7   4         21.68         21.70         2.95 o
  -3   7   4        168.21        184.42         6.42 o
  -2   7   4         20.78         19.79         1.71 o
  -1   7   4        375.62        400.32         7.15 o
   0   7   4          4.62          2.29         0.81 o
   1   7   4        325.70        353.82        16.25 o
   2   7   4        784.35        809.85        18.96 o
   3   7   4         59.57         56.68         5.57 o
   4   7   4        426.74        392.88         7.92 o
   5   7   4         50.09         49.19         3.42 o
   6   7   4         39.14         35.34         3.42 o
   7   7   4         74.20         67.52         3.83 o
   8   7   4        158.90        153.34         5.66 o
 -10   8   4          3.50          2.55         1.03 o
  -9   8   4         15.02         20.51         2.33 o
  -8   8   4         42.70         39.71         3.50 o
  -7   8   4         37.65         36.41         3.45 o
  -6   8   4          7.66          6.95         1.67 o
  -5   8   4        119.13        126.79         7.63 o
  -4   8   4         45.38         59.63         5.03 o
  -3   8   4        917.20       1107.35        29.89 o
  -2   8   4         14.27         20.73         2.21 o
  -1   8   4       1229.22       1232.22        24.67 o
   0   8   4          4.37          4.76         1.25 o
   1   8   4        105.34        111.47         5.26 o
   2   8   4        467.70        461.94        24.31 o
   3   8   4          5.22          8.81         2.17 o
   4   8   4         61.57         58.00         2.97 o
   5   8   4          3.86          1.78         1.06 o
   6   8   4         19.66         17.18         2.47 o
   7   8   4         80.52         92.26         5.55 o
   8   8   4         65.59         70.59         3.74 o
 -10   9   4         62.32         64.69         3.53 o
  -9   9   4         89.05         96.15         4.63 o
  -8   9   4         82.80         78.92         4.99 o
  -7   9   4         34.19         31.55         3.21 o
  -6   9   4          0.94          0.39         0.93 o
  -5   9   4         89.03         82.54         4.34 o
  -4   9   4        125.13        134.49        19.50 o
  -3   9   4         12.15         14.18         2.41 o
  -2   9   4         15.16         18.68         2.83 o
  -1   9   4          0.22          0.32         0.73 o
   0   9   4        271.60        289.77        13.44 o
   1   9   4         43.02         37.62         3.96 o
   2   9   4        545.79        509.90        39.92 o
   3   9   4         95.12         87.77         3.94 o
   4   9   4          3.06          0.17         0.84 o
   5   9   4         68.56         71.40         4.07 o
   6   9   4         49.90         49.13         4.02 o
   7   9   4          0.20          0.07         1.04 o
  -9  10   4         89.33         89.06         6.01 o
  -8  10   4         11.06         12.94         1.73 o
  -7  10   4         11.67         12.77         2.57 o
  -6  10   4          3.90          4.63         1.75 o
  -5  10   4        500.65        472.48        12.86 o
  -4  10   4          2.73          1.05         1.34 o
  -3  10   4        191.95        190.35         5.76 o
  -2  10   4        197.32        186.55         9.07 o
  -1  10   4        187.01        197.30         7.98 o
   0  10   4          8.25         10.19         2.69 o
   1  10   4         71.17         76.81         3.36 o
   2  10   4         16.78         14.59         1.53 o
   3  10   4         15.42         14.23         1.69 o
   4  10   4        340.99        308.33        10.11 o
   5  10   4        147.37        141.96         7.81 o
   6  10   4          9.73          9.64         1.25 o
   7  10   4         17.31         20.04         1.88 o
  -9  11   4         61.05         80.79         4.10 o
  -8  11   4        167.95        177.34         6.30 o
  -7  11   4         62.11         66.23         4.36 o
  -6  11   4          2.47          3.65         1.48 o
  -5  11   4        114.76        106.44         5.04 o
  -4  11   4        140.39        136.09         8.08 o
  -3  11   4         42.18         40.02         2.40 o
  -2  11   4         21.75         24.48         1.78 o
  -1  11   4          8.29          9.18         1.17 o
   0  11   4        511.80        476.74         8.26 o
   1  11   4        248.96        232.02         6.11 o
   2  11   4         26.93         27.84         3.96 o
   3  11   4          0.64         -0.08         1.28 o
   4  11   4        288.08        295.85         7.40 o
   5  11   4          0.42          0.92         0.94 o
   6  11   4         41.93         45.17         2.94 o
   7  11   4         14.72         16.70         2.60 o
  -8  12   4        104.66        109.99         4.26 o
  -7  12   4         47.92         46.68         3.28 o
  -6  12   4        170.65        178.22         6.10 o
  -5  12   4        487.93        477.89         9.70 o
  -4  12   4          9.57          7.85         1.89 o
  -3  12   4       1311.51       1260.36        19.40 o
  -2  12   4          9.00         10.43         1.50 o
  -1  12   4       1263.33       1192.46        17.58 o
   0  12   4        455.72        434.79         7.98 o
   1  12   4        251.55        234.11         6.16 o
   2  12   4          0.34          0.41         1.18 o
   3  12   4        117.35        105.28         5.03 o
   4  12   4          0.65          1.80         0.81 o
   5  12   4         69.83         80.11         3.59 o
   6  12   4         96.68         94.78         5.54 o
  -7  13   4        183.15        194.68         7.39 o
  -6  13   4         28.38         27.95         2.46 o
  -5  13   4        322.87        328.89         8.23 o
  -4  13   4        161.67        152.52         6.67 o
  -3  13   4         88.29         83.23         4.93 o
  -2  13   4          0.11          0.02         0.88 o
  -1  13   4        118.16        119.80         4.29 o
   0  13   4        993.01        958.95        18.71 o
   1  13   4        491.33        456.15         8.75 o
   2  13   4         14.10         12.69         1.48 o
   3  13   4         78.47         71.63         3.44 o
   4  13   4         25.19         23.03         1.80 o
   5  13   4         11.97         12.15         1.23 o
  -6  14   4        263.36        286.87         7.14 o
  -5  14   4         66.51         60.74         4.32 o
  -4  14   4          0.54          0.36         0.82 o
  -3  14   4         31.35         33.45         3.74 o
  -2  14   4        178.08        184.16         6.04 o
  -1  14   4          6.94          6.42         1.52 o
   0  14   4        341.16        360.68         8.85 o
   1  14   4        309.08        327.08         8.36 o
   2  14   4        165.74        163.72         5.55 o
   3  14   4          0.48          0.22         0.89 o
   4  14   4          7.46          5.14         0.88 o
  -5  15   4        128.06        154.58         9.75 o
  -4  15   4          0.90          2.85         0.94 o
  -3  15   4          3.89          3.51         1.81 o
  -2  15   4         45.73         47.85         4.57 o
  -1  15   4          1.53          0.74         1.08 o
   0  15   4        119.86        124.88         6.52 o
   1  15   4          7.17         10.78         1.42 o
   2  15   4         49.85         56.34         2.79 o
   3  15   4         86.95        100.96         3.98 o
  -4  16   4         42.17         56.59         4.89 o
  -3  16   4          0.57          2.83         1.90 o
  -2  16   4         26.15         28.92         2.49 o
  -1  16   4         54.55         48.69         2.73 o
   0  16   4        205.82        206.08         5.87 o
   1  16   4          6.21          3.02         2.09 o
 -11   1   5          0.06          1.29         1.76 o
 -10   1   5          0.19          1.21         1.19 o
  -9   1   5         55.50         44.32         3.90 o
  -8   1   5        322.59        307.00        12.70 o
  -7   1   5        119.22        106.59         5.47 o
  -6   1   5        377.23        395.93        13.47 o
  -5   1   5        716.79        686.00        26.51 o
  -4   1   5        423.85        473.47         9.49 o
  -3   1   5       1151.55       1180.46        20.09 o
  -2   1   5         65.63         58.16         2.06 o
  -1   1   5         41.76         45.51         1.61 o
   0   1   5         90.39         80.96         3.30 o
   1   1   5        397.22        375.08        10.56 o
   2   1   5       1145.01       1087.62        44.52 o
   3   1   5          6.47          5.26         1.29 o
   4   1   5         26.56         30.27         3.64 o
   5   1   5       2922.75       2894.62        46.70 o
   6   1   5         43.95         47.45         3.39 o
   7   1   5         86.22         83.35         5.08 o
   8   1   5          2.33          2.57         1.60 o
   9   1   5         25.20         25.63         2.39 o
 -11   2   5        258.97        282.24         7.95 o
 -10   2   5          2.21          2.15         1.39 o
  -9   2   5        827.66        831.60        18.32 o
  -8   2   5         17.13         17.17         3.04 o
  -7   2   5         78.18         80.35         5.45 o
  -6   2   5         89.38         80.53         4.44 o
  -5   2   5        211.24        237.47         8.61 o
  -4   2   5        306.08        336.37         7.87 o
  -3   2   5       1105.14       1189.19        15.80 o
  -2   2   5       3031.66       3119.27        30.54 o
  -1   2   5        941.55       1093.93        42.22 o
   0   2   5        536.84        625.19        14.00 o
   1   2   5        921.71        919.62        36.20 o
   2   2   5         87.95        112.85         5.86 o
   3   2   5         30.68         30.78         3.21 o
   4   2   5        218.80        214.05         9.71 o
   5   2   5        139.80        132.34         4.15 o
   6   2   5        137.87        135.50         5.12 o
   7   2   5        218.36        218.80         7.15 o
   8   2   5         13.96         16.16         2.09 o
   9   2   5         16.09         16.78         2.92 o
 -11   3   5        520.21        600.68        12.01 o
 -10   3   5         57.55         53.96         3.98 o
  -9   3   5         63.93         68.33         4.80 o
  -8   3   5       2074.75       2152.44        40.78 o
  -7   3   5        111.21        107.81         5.52 o
  -6   3   5        285.66        293.67         8.78 o
  -5   3   5        502.54        538.60         9.84 o
  -4   3   5       1353.92       1533.03        36.73 o
  -3   3   5         77.87         76.04         2.97 o
  -2   3   5        586.27        568.53         9.46 o
  -1   3   5        611.00        649.21        47.30 o
   0   3   5        999.74        789.14       109.11 o
   1   3   5         36.60         65.15         4.18 o
   2   3   5        660.04        785.97        14.58 o
   3   3   5         84.75         79.92         5.18 o
   4   3   5         47.22         45.12         4.43 o
   5   3   5         62.03         61.60         4.39 o
   6   3   5         27.46         30.32         2.99 o
   7   3   5         44.62         53.15         3.47 o
   8   3   5          9.07          6.30         1.44 o
   9   3   5          3.58          5.31         1.69 o
 -11   4   5        217.44        224.93         8.20 o
 -10   4   5        165.64        166.06         6.77 o
  -9   4   5        212.48        221.89         8.63 o
  -8   4   5         99.73         93.21         6.56 o
  -7   4   5          1.18          0.91         0.97 o
  -6   4   5        416.97        409.47        12.10 o
  -5   4   5       1760.69       1754.38        25.85 o
  -4   4   5         96.73        110.02         3.90 o
  -3   4   5       1156.39       1231.56        32.44 o
  -2   4   5        660.91        815.49        15.40 o
  -1   4   5          5.29          5.05         1.17 o
   0   4   5        282.16        336.93        10.14 o
   1   4   5        255.09        244.02        15.46 o
   2   4   5        301.72        281.89        58.71 o
   3   4   5       1814.05       1826.87       144.51 o
   4   4   5        113.14        119.73         5.87 o
   5   4   5       1336.09       1323.65        28.74 o
   6   4   5         66.19         63.16         4.00 o
   7   4   5        295.04        270.52         9.21 o
   8   4   5         41.41         41.38         3.01 o
 -11   5   5        259.24        280.69         8.55 o
 -10   5   5         43.91         43.97         3.33 o
  -9   5   5          5.95          8.69         2.27 o
  -8   5   5        626.85        601.99        59.44 o
  -7   5   5        275.96        279.68         9.61 o
  -6   5   5        183.15        165.92         7.09 o
  -5   5   5        372.51        366.40        11.88 o
  -4   5   5         24.19         21.96         2.57 o
  -3   5   5       1437.23       1689.36        63.23 o
  -2   5   5         10.63         14.45         1.96 o
  -1   5   5         44.89         35.22         3.35 o
   0   5   5          6.15         11.02         1.51 o
   1   5   5          1.77          4.33         1.08 o
   2   5   5          0.15          0.86         1.09 o
   3   5   5        384.18        317.31        27.01 o
   4   5   5        164.89        190.90         7.47 o
   5   5   5          0.00          0.63         1.15 o
   6   5   5          0.03          1.18         1.22 o
   7   5   5         76.97         68.22         5.83 o
   8   5   5          0.01          0.77         0.75 o
 -10   6   5         61.17         66.10         3.86 o
  -9   6   5        102.78         91.28         9.82 o
  -8   6   5        161.22        180.53         6.59 o
  -7   6   5        121.82        119.55         5.50 o
  -6   6   5         67.87         66.99         5.48 o
  -5   6   5         16.28         22.71         3.66 o
  -4   6   5          2.63          1.53         1.30 o
  -3   6   5        638.94        675.23        18.52 o
  -2   6   5       5173.12       4724.22       203.13 o
  -1   6   5       2010.72       2115.63        28.64 o
   0   6   5         21.04         19.62         2.47 o
   1   6   5         38.87         47.68         3.24 o
   2   6   5         43.87         47.75         3.45 o
   3   6   5         82.37         82.39         4.81 o
   4   6   5        133.75        127.86         5.45 o
   5   6   5        230.31        216.89         8.53 o
   6   6   5         18.82         18.10         2.49 o
   7   6   5        113.80        102.10         4.55 o
   8   6   5          2.20          1.51         0.69 o
 -10   7   5        246.68        259.67         6.33 o
  -9   7   5          9.17          6.47         1.30 o
  -8   7   5        359.36        361.70         9.48 o
  -7   7   5        258.00        283.76         8.48 o
  -6   7   5         44.89         48.83         3.32 o
  -5   7   5         58.66         63.89         5.26 o
  -4   7   5        905.09        916.11        69.56 o
  -3   7   5        183.05        203.80         8.83 o
  -2   7   5        804.65        886.78        16.05 o
  -1   7   5         59.03         47.28         3.56 o
   0   7   5        123.13        131.66         6.15 o
   1   7   5         70.30         86.77         7.12 o
   2   7   5          0.20          1.63         0.71 o
   3   7   5         18.32         22.64         2.25 o
   4   7   5         17.47         20.42         1.96 o
   5   7   5        328.01        302.94         8.78 o
   6   7   5         81.76         77.45         4.22 o
   7   7   5        997.58       1009.99        15.46 o
   8   7   5          8.22         11.62         1.32 o
 -10   8   5          0.76          1.82         0.98 o
  -9   8   5          3.66          3.73         1.65 o
  -8   8   5         10.14         12.27         1.78 o
  -7   8   5         61.93         63.74         4.46 o
  -6   8   5        476.66        479.62         9.88 o
  -5   8   5          4.37          5.06         1.36 o
  -4   8   5          6.22          6.82         1.75 o
  -3   8   5        193.76        204.95         9.23 o
  -2   8   5       1760.43       1792.78        40.14 o
  -1   8   5        562.00        570.86        40.90 o
   0   8   5       1255.30       1282.92        26.91 o
   1   8   5        367.45        377.59        12.92 o
   2   8   5        372.19        423.44        13.14 o
   3   8   5        241.35        218.73         6.31 o
   4   8   5         34.60         28.26         2.56 o
   5   8   5        104.53        103.52         5.71 o
   6   8   5        138.61        129.66         6.09 o
   7   8   5          5.26          3.22         1.14 o
 -10   9   5         68.08         83.29         6.79 o
  -9   9   5          1.14          2.16         0.79 o
  -8   9   5         83.70         86.10         4.82 o
  -7   9   5         12.32         13.87         1.98 o
  -6   9   5          3.48          3.36         1.23 o
  -5   9   5         19.88         21.13         2.24 o
  -4   9   5         23.72         21.02         1.92 o
  -3   9   5       1501.67       1464.72        38.37 o
  -2   9   5         15.95         17.44         2.31 o
  -1   9   5        361.43        390.49        13.41 o
   0   9   5          5.57          6.02         2.31 o
   1   9   5        282.40        276.06        11.14 o
   2   9   5        123.56        118.55         7.23 o
   3   9   5         40.82         32.45         2.22 o
   4   9   5         52.11         46.03         3.32 o
   5   9   5          1.31          2.18         0.95 o
   6   9   5        102.39         98.18         4.29 o
   7   9   5        235.74        233.23         5.55 o
  -9  10   5          6.64          4.61         1.28 o
  -8  10   5         87.87         89.24         5.73 o
  -7  10   5         10.31         10.76         2.38 o
  -6  10   5         31.59         28.46         3.07 o
  -5  10   5         98.35         86.70         5.19 o
  -4  10   5        556.30        488.77        12.76 o
  -3  10   5        761.75        697.32        22.81 o
  -2  10   5         62.50         65.88         3.09 o
  -1  10   5         81.25         85.52         3.56 o
   0  10   5         87.77         92.67         4.13 o
   1  10   5         10.13          7.68         1.23 o
   2  10   5         19.22         17.72         1.79 o
   3  10   5        201.60        184.15         6.50 o
   4  10   5        126.99        110.90         4.38 o
   5  10   5         14.24         13.57         1.86 o
   6  10   5         18.21         16.03         1.60 o
   7  10   5         11.90         11.10         2.19 o
  -9  11   5          0.30          0.40         0.66 o
  -8  11   5         33.49         31.36         3.56 o
  -7  11   5         11.11         11.58         1.95 o
  -6  11   5          5.67          7.94         2.05 o
  -5  11   5       1128.60       1097.48        18.00 o
  -4  11   5         14.83         12.61         2.11 o
  -3  11   5        157.39        166.95         6.09 o
  -2  11   5        142.47        138.42         5.00 o
  -1  11   5         49.82         48.60         3.04 o
   0  11   5        771.99        734.35        12.91 o
   1  11   5         14.52         14.81         1.77 o
   2  11   5          6.32          8.56         1.43 o
   3  11   5        225.05        201.82         6.87 o
   4  11   5         64.65         58.11         3.43 o
   5  11   5         76.99         97.66         5.76 o
   6  11   5          3.09          3.12         0.79 o
  -8  12   5        148.99        160.00         6.58 o
  -7  12   5        264.42        277.85         7.96 o
  -6  12   5         21.09         24.53         2.33 o
  -5  12   5        221.10        217.41         8.14 o
  -4  12   5          3.10          2.01         1.40 o
  -3  12   5          8.48          7.59         1.73 o
  -2  12   5        148.37        150.09         7.11 o
  -1  12   5        620.98        597.21        15.43 o
   0  12   5       1547.88       1465.52        22.04 o
   1  12   5         20.76         26.56         2.34 o
   2  12   5         88.88         90.28         4.10 o
   3  12   5          0.52          0.12         1.13 o
   4  12   5         19.45         19.37         1.67 o
   5  12   5          2.22          2.34         0.83 o
  -7  13   5         67.16         70.45         8.66 o
  -6  13   5          0.18          5.75         8.02 o
  -5  13   5          1.48          0.90         1.55 o
  -4  13   5         80.08         80.31         5.79 o
  -3  13   5        442.49        407.05        13.61 o
  -2  13   5          0.30          1.63         1.26 o
  -1  13   5        208.32        214.97         6.98 o
   0  13   5         29.05         27.73         2.59 o
   1  13   5         75.18         85.93         3.86 o
   2  13   5         59.49         55.54         3.36 o
   3  13   5         81.70         78.26         3.73 o
   4  13   5         26.47         26.72         1.92 o
  -6  14   5         41.80         44.30         3.18 o
  -5  14   5         48.80         49.13         3.14 o
  -4  14   5        198.36        178.93        12.08 o
  -3  14   5          0.97          0.68         1.21 o
  -2  14   5         30.39         31.03         2.74 o
  -1  14   5         72.58         70.48         4.72 o
   0  14   5        140.12        148.40         5.38 o
   1  14   5         47.23         53.19         3.70 o
   2  14   5         21.79         23.10         2.39 o
   3  14   5         16.52         12.26         1.58 o
   4  14   5         96.33        105.98         6.47 o
  -5  15   5          3.81          5.74         5.64 o
  -4  15   5          8.09         12.75         2.06 o
  -3  15   5          0.30         -0.77         1.72 o
  -2  15   5         10.37          4.39         1.28 o
  -1  15   5          6.66          8.04         1.35 o
   0  15   5         75.98         72.38         4.66 o
   1  15   5         81.25         90.79         5.12 o
   2  15   5         16.62         19.23         2.22 o
  -3  16   5          0.00         -0.54         1.26 o
  -2  16   5         14.80         16.46         2.62 o
  -1  16   5         16.46         21.82         1.67 o
   0  16   5         88.44         91.24         3.47 o
 -11   0   6        826.88        922.11        28.43 o
 -10   0   6          6.09          4.64         3.10 o
  -9   0   6       1395.70       1447.37        80.17 o
  -8   0   6        338.56        302.13        17.96 o
  -7   0   6        195.34        170.49        12.14 o
  -6   0   6         25.52         26.93         5.28 o
  -5   0   6          3.24          0.58         1.00 o
  -4   0   6        271.49        328.12        13.99 o
  -3   0   6        162.68        147.91         5.96 o
  -2   0   6        111.01        129.22         6.36 o
  -1   0   6       7467.41       8005.30       547.15 o
   0   0   6       4525.33       4501.13        88.51 o
   1   0   6        361.16        410.46        47.98 o
   2   0   6        417.02        433.43        12.40 o
   3   0   6        104.71        137.63        10.86 o
   4   0   6       1657.50       1440.49        43.52 o
   5   0   6       4832.04       4549.99       251.85 o
   6   0   6       3153.80       3187.43        75.96 o
   7   0   6        515.35        524.85        22.29 o
   8   0   6        144.93        158.63         9.81 o
 -11   1   6          4.65          8.19         1.61 o
 -10   1   6         55.30         57.21         4.74 o
  -9   1   6         85.20         87.04         5.42 o
  -8   1   6       1002.53        972.44        24.54 o
  -7   1   6         47.93         53.38         3.89 o
  -6   1   6         24.70         19.91         2.27 o
  -5   1   6         58.48         62.03         3.01 o
  -4   1   6       4162.08       4807.36       145.61 o
  -3   1   6         50.55         41.73         2.00 o
  -2   1   6         92.55         96.60         4.59 o
  -1   1   6        146.98        159.17        19.50 o
   0   1   6        711.03        718.72       166.87 o
   1   1   6        323.50        374.36        11.46 o
   2   1   6         84.41         99.68         4.01 o
   3   1   6        442.61        463.62        14.86 o
   4   1   6        517.21        518.68        16.58 o
   5   1   6          0.99          3.40         1.09 o
   6   1   6          1.10          0.93         1.07 o
   7   1   6         23.08         28.43         2.80 o
   8   1   6          5.53          6.45         1.63 o
 -11   2   6         53.25         51.15         3.21 o
 -10   2   6         40.46         36.55         3.32 o
  -9   2   6         73.09         66.01         4.71 o
  -8   2   6        512.30        490.92        12.99 o
  -7   2   6         76.87         74.92         5.25 o
  -6   2   6         90.86         72.49         4.38 o
  -5   2   6        736.93        757.62        17.78 o
  -4   2   6          7.81         13.28         1.68 o
  -3   2   6         31.14         42.32         3.77 o
  -2   2   6         23.96         26.15         1.87 o
  -1   2   6        319.31        246.25        27.96 o
   0   2   6       1236.11       1467.63        35.92 o
   1   2   6        627.59        744.87        25.88 o
   2   2   6       3109.22       3128.92       211.33 o
   3   2   6         18.31         10.99         1.68 o
   4   2   6         98.67         94.39         6.75 o
   5   2   6       1051.20       1131.74        31.93 o
   6   2   6         13.23         12.67         1.82 o
   7   2   6        447.66        425.86         9.62 o
   8   2   6          0.44          1.21         1.34 o
 -11   3   6         50.87         57.81         3.29 o
 -10   3   6        173.48        172.31         7.04 o
  -9   3   6         49.01         49.90         4.12 o
  -8   3   6       1781.17       1877.25        30.01 o
  -7   3   6       1490.59       1514.82        27.37 o
  -6   3   6        213.46        229.05         7.83 o
  -5   3   6         13.13         24.48         2.37 o
  -4   3   6        149.39        156.29         4.25 o
  -3   3   6        690.72        803.94        10.80 o
  -2   3   6        408.59        480.07         8.72 o
  -1   3   6        140.69        143.86         7.60 o
   0   3   6        971.65       1126.31        32.14 o
   1   3   6          1.46          1.13         1.14 o
   2   3   6        226.20        243.09         7.91 o
   3   3   6        443.47        403.65        33.03 o
   4   3   6        370.46        380.63         7.95 o
   5   3   6         70.63         61.22         3.91 o
   6   3   6        256.20        240.41         8.99 o
   7   3   6         83.14         82.88         4.72 o
   8   3   6         73.21         70.01         4.25 o
 -11   4   6        209.24        237.39         8.35 o
 -10   4   6        142.17        146.38         7.94 o
  -9   4   6         26.29         17.83         3.39 o
  -8   4   6        228.98        229.36         8.78 o
  -7   4   6          0.02          0.47         0.60 o
  -6   4   6         66.48         69.03         4.18 o
  -5   4   6          8.75          1.42         0.76 o
  -4   4   6        941.54        985.82        14.54 o
  -3   4   6       1267.02       1501.21        18.51 o
  -2   4   6       1082.56       1291.68        19.34 o
  -1   4   6       2982.68       2946.28        49.81 o
   0   4   6         73.72         68.35         6.03 o
   1   4   6        166.66        146.26        14.31 o
   2   4   6        206.52        199.57        23.70 o
   3   4   6         36.18         39.71         5.57 o
   4   4   6         59.67         54.90         4.16 o
   5   4   6        232.97        202.95         7.84 o
   6   4   6        375.00        353.61        11.01 o
   7   4   6        140.93        133.67         5.94 o
   8   4   6         16.17         21.77         1.86 o
 -11   5   6          2.79          2.66         0.88 o
 -10   5   6          0.21          1.95         1.42 o
  -9   5   6          8.36          5.17         1.51 o
  -8   5   6        160.05        147.70         8.51 o
  -7   5   6        106.50         93.79         5.51 o
  -6   5   6        655.17        622.81        26.86 o
  -5   5   6        193.84        197.26        11.01 o
  -4   5   6        305.71        390.43        17.23 o
  -3   5   6         64.96         72.61         3.40 o
  -2   5   6         26.17         27.40         3.74 o
  -1   5   6       2072.92       1975.34        92.51 o
   0   5   6        327.80        392.12        12.44 o
   1   5   6          2.12          4.01         1.61 o
   2   5   6          4.76          7.79         1.51 o
   3   5   6        243.67        245.48        17.14 o
   4   5   6         19.40         15.22         2.30 o
   5   5   6          6.97          6.15         1.66 o
   6   5   6         59.13         57.66         4.30 o
   7   5   6          6.51          3.91         1.21 o
   8   5   6         11.02         11.24         1.64 o
 -11   6   6          0.01          0.29         0.94 o
 -10   6   6         26.91         22.45         2.96 o
  -9   6   6        156.44        144.62         6.59 o
  -8   6   6          4.30          5.00         2.09 o
  -7   6   6         35.68         34.40         2.86 o
  -6   6   6        229.60        237.76         8.68 o
  -5   6   6        414.29        399.25        13.43 o
  -4   6   6          1.67         -0.04         1.18 o
  -3   6   6        861.01        922.73        50.46 o
  -2   6   6          0.80          1.20         0.82 o
  -1   6   6       3425.87       3184.43        52.41 o
   0   6   6        791.91        858.68        20.09 o
   1   6   6        395.65        400.27        13.27 o
   2   6   6         43.12         47.05         3.55 o
   3   6   6        146.20        140.43         4.56 o
   4   6   6         15.59         11.08         1.66 o
   5   6   6        224.61        212.33         8.99 o
   6   6   6          0.13          1.83         0.99 o
   7   6   6          1.03          0.47         0.83 o
 -10   7   6         70.48         63.86         2.99 o
  -9   7   6         43.63         36.96         3.13 o
  -8   7   6        164.23        188.40         7.53 o
  -7   7   6          7.08          8.19         1.68 o
  -6   7   6        248.65        244.73         6.80 o
  -5   7   6        156.12        154.55         8.34 o
  -4   7   6        145.01        155.75        14.40 o
  -3   7   6         39.18         41.11         5.08 o
  -2   7   6        379.68        429.62        16.08 o
  -1   7   6       2153.85       2050.72        46.42 o
   0   7   6        329.49        347.78         9.79 o
   1   7   6        155.50        156.82         8.14 o
   2   7   6         43.42         41.05         3.46 o
   3   7   6        205.31        220.71         8.73 o
   4   7   6          8.43          7.93         1.66 o
   5   7   6        256.10        238.46         8.20 o
   6   7   6          0.97          2.59         1.03 o
   7   7   6        371.63        389.19         7.66 o
 -10   8   6         13.34         11.92         1.89 o
  -9   8   6         32.98         30.27         2.26 o
  -8   8   6        210.14        224.41         7.08 o
  -7   8   6        213.52        211.70         8.68 o
  -6   8   6         87.24         89.12         4.08 o
  -5   8   6        110.22        120.39         4.65 o
  -4   8   6        246.12        256.40        10.86 o
  -3   8   6         62.83         63.66         5.22 o
  -2   8   6        115.08        134.74         7.64 o
  -1   8   6          8.05          8.96         1.70 o
   0   8   6         90.15         74.32         5.77 o
   1   8   6          8.35          8.39         2.18 o
   2   8   6        899.03        899.62        15.94 o
   3   8   6        553.34        514.40        12.79 o
   4   8   6         39.58         38.14         3.45 o
   5   8   6        321.16        330.32        10.15 o
   6   8   6         11.85         13.35         1.57 o
   7   8   6         33.90         27.83         2.69 o
 -10   9   6         10.73          9.75         1.36 o
  -9   9   6         64.02         76.14         3.78 o
  -8   9   6         63.91         61.50         4.32 o
  -7   9   6         11.39         14.77         2.47 o
  -6   9   6         50.55         52.78         5.10 o
  -5   9   6        156.55        155.99         5.68 o
  -4   9   6        294.32        266.44         7.88 o
  -3   9   6       1015.25       1017.84        14.89 o
  -2   9   6       2227.30       2054.73        31.62 o
  -1   9   6          8.65          8.35         1.34 o
   0   9   6        212.18        216.67         5.81 o
   1   9   6          0.54          2.44         1.79 o
   2   9   6        215.01        209.35         7.00 o
   3   9   6         32.99         35.30         2.84 o
   4   9   6        229.66        211.62        10.76 o
   5   9   6        132.00        123.25         7.25 o
   6   9   6         26.28         27.34         3.06 o
  -9  10   6         60.22         71.96         4.34 o
  -8  10   6        194.27        203.89        11.80 o
  -7  10   6        123.77        137.41         7.71 o
  -6  10   6          4.79          5.39         1.50 o
  -5  10   6          2.26          0.68         1.11 o
  -4  10   6         51.92         52.75         4.01 o
  -3  10   6        592.38        534.86        14.33 o
  -2  10   6        494.23        448.51        10.68 o
  -1  10   6        169.28        161.56         6.21 o
   0  10   6          0.11         -0.03         0.99 o
   1  10   6        224.11        213.73         6.50 o
   2  10   6         86.76         89.19         4.51 o
   3  10   6          0.57          0.73         0.82 o
   4  10   6         41.84         36.41         2.46 o
   5  10   6        124.14        100.95         3.62 o
   6  10   6        213.07        225.34         7.92 o
  -8  11   6        106.56        110.66         4.63 o
  -7  11   6         52.45         52.49         3.66 o
  -6  11   6        183.16        161.59         5.80 o
  -5  11   6         55.99         34.53         2.73 o
  -4  11   6        126.03        125.86         6.14 o
  -3  11   6         91.35         86.61         6.38 o
  -2  11   6        269.27        239.50        10.87 o
  -1  11   6        395.09        376.89         9.85 o
   0  11   6         76.18         80.29         4.42 o
   1  11   6        359.64        350.06         8.48 o
   2  11   6          1.43          1.61         0.96 o
   3  11   6        108.86         92.77         3.92 o
   4  11   6         17.83         17.79         1.77 o
   5  11   6         12.71          8.97         1.12 o
  -8  12   6         55.14         59.05         2.78 o
  -7  12   6          5.26          1.19         1.04 o
  -6  12   6         28.32         27.33         2.76 o
  -5  12   6         14.57         12.09         2.36 o
  -4  12   6         24.22         23.80         2.24 o
  -3  12   6        214.24        197.69         9.51 o
  -2  12   6        107.44        109.50         7.96 o
  -1  12   6        220.01        225.65         8.53 o
   0  12   6        530.81        522.22        11.68 o
   1  12   6         69.24         71.77         4.06 o
   2  12   6          0.22         -0.67         0.98 o
   3  12   6         50.40         43.92         2.81 o
   4  12   6         13.98         11.17         1.26 o
   5  12   6          4.09          1.97         1.12 o
  -7  13   6          4.45          5.12         1.73 o
  -6  13   6         13.56         22.92         4.26 o
  -5  13   6          8.99          5.91         1.75 o
  -4  13   6        158.72        142.77         6.05 o
  -3  13   6        269.25        260.14        10.55 o
  -2  13   6         19.00         18.72         2.28 o
  -1  13   6        393.11        413.50        11.12 o
   0  13   6        266.46        270.70         7.63 o
   1  13   6         77.97         79.22         3.56 o
   2  13   6         11.05          7.19         1.06 o
   3  13   6          0.90          2.14         0.90 o
   4  13   6          7.06          7.93         1.34 o
  -6  14   6          2.29          5.09         1.70 o
  -5  14   6         45.79         57.25         4.08 o
  -4  14   6        111.93        117.60        13.13 o
  -3  14   6          4.35          4.39         1.97 o
  -2  14   6        175.58        184.24         6.43 o
  -1  14   6         21.43         23.89         2.40 o
   0  14   6         17.23         15.37         1.96 o
   1  14   6          5.86          5.25         1.27 o
   2  14   6         95.73        113.93         4.60 o
   3  14   6        193.68        227.81         7.01 o
  -4  15   6          2.33          2.36         1.21 o
  -3  15   6          4.46          6.47         1.31 o
  -2  15   6         22.18         21.03         3.35 o
  -1  15   6        190.43        213.18         8.62 o
   0  15   6         54.63         53.09         3.64 o
   1  15   6        109.03        120.30         5.26 o
 -11   1   7         48.82         49.54         3.03 o
 -10   1   7        257.71        265.31         8.75 o
  -9   1   7        102.68         96.75         5.64 o
  -8   1   7        302.92        311.51        10.20 o
  -7   1   7        201.48        199.00         9.38 o
  -6   1   7         29.12         26.07         2.65 o
  -5   1   7        126.97        113.92         5.19 o
  -4   1   7        612.93        630.96        54.42 o
  -3   1   7       1881.85       1872.61        31.54 o
  -2   1   7        166.55        167.54         5.92 o
  -1   1   7        643.33        633.57        95.58 o
   0   1   7       1820.29       2264.47        77.27 o
   1   1   7        134.49        143.88         5.05 o
   2   1   7         47.18         55.90         5.31 o
   3   1   7         68.37         72.96         7.22 o
   4   1   7          6.75          6.77         1.27 o
   5   1   7        184.26        181.98         6.62 o
   6   1   7        743.93        753.98        19.69 o
   7   1   7          0.03          2.53         1.67 o
   8   1   7         40.48         50.25         4.41 o
 -11   2   7         65.26         63.91         3.43 o
 -10   2   7        127.43        126.15         5.93 o
  -9   2   7          0.30          0.28         1.39 o
  -8   2   7       1109.39       1121.92        18.42 o
  -7   2   7         85.17         82.58         3.47 o
  -6   2   7        124.07        116.84         9.15 o
  -5   2   7        129.23        112.25         5.21 o
  -4   2   7         27.23         27.33         5.11 o
  -3   2   7        594.54        665.70        23.89 o
  -2   2   7       1688.12       1754.56       163.42 o
  -1   2   7          0.14          1.42         1.15 o
   0   2   7         62.05         71.48         3.91 o
   1   2   7          0.11          0.29         0.88 o
   2   2   7         77.50         66.21         4.36 o
   3   2   7         33.10         23.04         3.28 o
   4   2   7        270.46        268.03         9.51 o
   5   2   7        116.07        110.66         5.12 o
   6   2   7         31.72         30.85         2.62 o
   7   2   7         66.18         74.19         3.85 o
   8   2   7         99.92        115.30         6.65 o
 -11   3   7         57.99         68.51         4.39 o
 -10   3   7          9.17          9.51         2.48 o
  -9   3   7        357.63        392.76        13.81 o
  -8   3   7       1154.26       1189.80        26.65 o
  -7   3   7         80.95         74.25         4.12 o
  -6   3   7        233.37        219.82        10.44 o
  -5   3   7        160.89        187.49         7.28 o
  -4   3   7         93.27         81.40         3.73 o
  -3   3   7         24.67         20.34         1.71 o
  -2   3   7        201.76        209.50        10.96 o
  -1   3   7        191.08        218.93        11.03 o
   0   3   7        197.37        179.87         8.19 o
   1   3   7        117.99        119.70         5.56 o
   2   3   7         32.52         36.54         3.21 o
   3   3   7        179.85        158.54         6.08 o
   4   3   7        174.37        201.15         8.22 o
   5   3   7        558.38        514.73        32.55 o
   6   3   7        167.32        159.77        10.01 o
   7   3   7          0.98          0.13         1.10 o
 -11   4   7        219.63        249.87         8.36 o
 -10   4   7        536.41        533.95        42.53 o
  -9   4   7         73.92         77.30         5.93 o
  -8   4   7        313.45        292.72        29.02 o
  -7   4   7        279.45        278.47         9.60 o
  -6   4   7         12.50         14.84         3.18 o
  -5   4   7        951.01        976.90        31.13 o
  -4   4   7        119.61        108.86         4.35 o
  -3   4   7        116.95        124.87         4.14 o
  -2   4   7          0.60          2.35         0.95 o
  -1   4   7        319.58        311.51        12.93 o
   0   4   7        264.28        320.75        11.97 o
   1   4   7        463.97        447.97        40.04 o
   2   4   7         20.11         22.47         3.35 o
   3   4   7          0.52          0.65         1.44 o
   4   4   7         34.99         31.70         3.36 o
   5   4   7          7.06          8.72         2.06 o
   6   4   7        210.10        218.98         8.05 o
   7   4   7          1.87          2.48         1.01 o
 -11   5   7        177.61        177.83         6.49 o
 -10   5   7         86.75         88.01         5.85 o
  -9   5   7         17.83         15.97         2.49 o
  -8   5   7         15.37         23.42         3.67 o
  -7   5   7        328.10        288.41        11.87 o
  -6   5   7         86.83         84.59         3.61 o
  -5   5   7          0.69          1.51         1.17 o
  -4   5   7        321.00        359.48         9.95 o
  -3   5   7        102.58         90.76         4.07 o
  -2   5   7        254.39        200.66         9.61 o
  -1   5   7       2205.69       1941.45        28.58 o
   0   5   7        127.65        133.91        16.07 o
   1   5   7          7.18          6.93         2.08 o
   2   5   7         13.31         12.99         5.11 o
   3   5   7         59.99         53.77         5.34 o
   4   5   7         51.77         47.86         4.06 o
   5   5   7         63.40         71.37         4.82 o
   6   5   7        121.14        124.06         5.85 o
   7   5   7          4.65         12.49         1.68 o
 -10   6   7         10.26          8.96         1.93 o
  -9   6   7          5.77          3.24         1.26 o
  -8   6   7        347.39        332.22        13.02 o
  -7   6   7         97.23        108.25         5.09 o
  -6   6   7        226.54        224.17         6.49 o
  -5   6   7         85.86         79.43         5.81 o
  -4   6   7         57.03         54.28         4.77 o
  -3   6   7          1.98          3.93         1.66 o
  -2   6   7        211.45        226.63        18.44 o
  -1   6   7        333.87        316.68         9.53 o
   0   6   7        141.44        120.61         5.72 o
   1   6   7        662.38        640.98        18.36 o
   2   6   7         29.87         29.52         3.02 o
   3   6   7         38.45         25.28         2.93 o
   4   6   7         33.49         33.99         3.44 o
   5   6   7        159.60        153.57         6.98 o
   6   6   7        110.02        105.91         5.23 o
   7   6   7        368.66        410.91        10.55 o
 -10   7   7          7.86          9.32         1.33 o
  -9   7   7         17.70         14.47         2.09 o
  -8   7   7         79.16         74.72         5.87 o
  -7   7   7         14.83         17.53         2.01 o
  -6   7   7         30.45         32.26         2.45 o
  -5   7   7          0.13          0.90         0.96 o
  -4   7   7        720.67        764.83        20.07 o
  -3   7   7         16.58         19.57         3.09 o
  -2   7   7          9.43          7.27         1.53 o
  -1   7   7        200.85        176.33         7.16 o
   0   7   7          3.72          2.13         1.30 o
   1   7   7         20.22         17.19         1.60 o
   2   7   7         27.62         18.38         2.49 o
   3   7   7        506.49        412.83        12.09 o
   4   7   7        366.66        341.91        10.81 o
   5   7   7          0.05         -0.33         1.20 o
   6   7   7          0.63         -0.39         0.94 o
   7   7   7          7.35          6.17         1.76 o
 -10   8   7         18.89         28.92         2.62 o
  -9   8   7         51.17         57.66         3.63 o
  -8   8   7         43.68         38.09         2.84 o
  -7   8   7          0.14          0.95         0.94 o
  -6   8   7          4.49          9.04         1.55 o
  -5   8   7        132.95        123.37         5.46 o
  -4   8   7         93.99         89.71         4.69 o
  -3   8   7         10.39         12.25         1.48 o
  -2   8   7        390.42        380.12         8.46 o
  -1   8   7       2133.32       2095.72        39.88 o
   0   8   7        413.55        393.23         9.92 o
   1   8   7        423.10        414.70        13.77 o
   2   8   7          0.18          1.52         0.85 o
   3   8   7          4.43          7.67         1.69 o
   4   8   7          1.72          3.22         1.37 o
   5   8   7          0.01          0.18         1.00 o
   6   8   7         14.13         14.10         1.71 o
  -9   9   7         66.73         62.67         3.28 o
  -8   9   7         18.40         19.21         1.93 o
  -7   9   7        309.27        321.99        13.59 o
  -6   9   7         61.03         56.59         3.62 o
  -5   9   7         23.89         16.06         1.92 o
  -4   9   7          4.60          2.98         1.35 o
  -3   9   7       2556.04       2505.32        51.57 o
  -2   9   7        309.43        287.75         8.27 o
  -1   9   7       2828.54       2728.24        37.67 o
   0   9   7       1609.40       1534.56        33.35 o
   1   9   7         59.13         59.09         3.63 o
   2   9   7         87.88         84.35         4.38 o
   3   9   7        375.51        369.40        13.06 o
   4   9   7         29.63         27.26         2.72 o
   5   9   7          1.66          2.22         1.22 o
   6   9   7          0.23         -0.14         0.91 o
  -9  10   7        109.42        125.86         6.13 o
  -8  10   7        176.14        173.31        13.51 o
  -7  10   7         73.57         74.17         5.47 o
  -6  10   7          4.17          4.19         1.15 o
  -5  10   7        206.27        177.37         5.65 o
  -4  10   7        362.64        305.60         9.87 o
  -3  10   7         33.20         29.42         4.85 o
  -2  10   7        461.21        436.22        19.80 o
  -1  10   7        932.14        886.18        23.50 o
   0  10   7        141.69        128.00         5.54 o
   1  10   7         18.63         20.35         2.26 o
   2  10   7        104.78        116.84         5.10 o
   3  10   7         26.36         29.43         2.51 o
   4  10   7        166.25        153.35         6.66 o
   5  10   7          5.16          7.21         1.19 o
  -8  11   7        129.18        135.27         5.31 o
  -7  11   7         28.99         33.86         2.75 o
  -6  11   7          7.83          5.03         2.24 o
  -5  11   7        190.49        152.54         5.65 o
  -4  11   7        423.30        368.58        15.91 o
  -3  11   7        307.25        266.51        13.91 o
  -2  11   7          6.37          6.46         2.09 o
  -1  11   7          2.60          3.45         1.29 o
   0  11   7         82.64         83.69         4.41 o
   1  11   7         57.88         59.61         3.70 o
   2  11   7         90.11         91.96         4.35 o
   3  11   7        197.23        201.23         5.96 o
   4  11   7          0.04         -0.74         0.74 o
   5  11   7          3.61          3.86         1.50 o
  -7  12   7         44.68         51.22         3.85 o
  -6  12   7          1.57          4.35         1.31 o
  -5  12   7         45.07         41.09         2.77 o
  -4  12   7         15.47         14.20         2.03 o
  -3  12   7        123.71        116.09         7.17 o
  -2  12   7         10.94          8.98         1.66 o
  -1  12   7          0.93          2.37         2.32 o
   0  12   7         10.46         15.33         2.03 o
   1  12   7          3.80          3.09         1.10 o
   2  12   7        123.28        135.92         4.96 o
   3  12   7         15.68         18.11         1.61 o
   4  12   7         12.18         13.40         1.75 o
  -7  13   7          3.18          1.56         1.11 o
  -6  13   7         14.91         20.27         2.33 o
  -5  13   7         19.94         19.23         1.99 o
  -4  13   7          4.14          1.45         1.21 o
  -3  13   7          1.57          0.79         1.43 o
  -2  13   7          1.43          0.21         0.96 o
  -1  13   7         56.37         51.36         3.65 o
   0  13   7        174.15        168.36         6.49 o
   1  13   7          0.09          0.39         0.99 o
   2  13   7         16.35         19.29         1.52 o
   3  13   7          6.56         10.39         1.63 o
  -5  14   7         20.10         25.81         2.54 o
  -4  14   7         19.09         16.56         1.94 o
  -3  14   7         31.66         31.83         2.51 o
  -2  14   7          7.30          6.45         1.56 o
  -1  14   7         12.88         12.75         1.60 o
   0  14   7         31.31         36.38         2.65 o
   1  14   7        188.20        199.35         6.11 o
   2  14   7         69.26         78.16         5.59 o
  -3  15   7         40.67         40.63         2.90 o
  -2  15   7          9.24         10.39         2.40 o
  -1  15   7         10.99         16.10         1.89 o
   0  15   7         29.06         27.10         3.27 o
 -11   0   8          0.73          0.57         1.21 o
 -10   0   8         14.92         17.00         3.74 o
  -9   0   8       3644.46       3868.74       184.60 o
  -8   0   8       6538.49       6212.55       119.06 o
  -7   0   8        711.01        678.48        19.34 o
  -6   0   8       1592.42       1555.95        44.53 o
  -5   0   8        578.76        618.11        26.33 o
  -4   0   8        729.35        823.21        22.08 o
  -3   0   8        119.84        140.40         9.02 o
  -2   0   8        479.92        521.01        61.06 o
  -1   0   8        107.89        131.34         9.58 o
   0   0   8          3.71          5.08         1.67 o
   1   0   8       1107.81       1009.74        40.25 o
   2   0   8         72.52         33.75         5.71 o
   3   0   8        398.22        404.61        14.34 o
   4   0   8         92.92         97.95        12.42 o
   5   0   8         65.05         81.32         8.44 o
   6   0   8         98.47        101.98         8.55 o
   7   0   8         84.26         80.61         6.02 o
 -11   1   8         78.76         93.17         4.91 o
 -10   1   8        211.37        223.61         7.68 o
  -9   1   8         52.30         47.20         3.82 o
  -8   1   8          1.89          2.98         1.23 o
  -7   1   8        147.20        149.97         8.53 o
  -6   1   8        456.08        453.05        12.67 o
  -5   1   8          0.18          1.21         1.57 o
  -4   1   8       1252.33       1315.05        32.49 o
  -3   1   8        336.04        397.12        10.79 o
  -2   1   8        365.62        421.31        31.66 o
  -1   1   8        140.84        148.34        24.07 o
   0   1   8       1351.51       1334.67        27.45 o
   1   1   8         65.78         91.98         5.34 o
   2   1   8        479.91        487.56        13.98 o
   3   1   8        359.40        353.53         9.27 o
   4   1   8        151.93        159.38         6.98 o
   5   1   8        266.88        258.59         7.65 o
   6   1   8         45.69         48.83         4.15 o
   7   1   8         54.37         58.95         2.83 o
 -11   2   8          0.01          0.06         0.79 o
 -10   2   8        164.92        167.28         6.55 o
  -9   2   8        699.63        728.28        19.62 o
  -8   2   8          0.43          1.80         1.51 o
  -7   2   8        685.13        665.31        14.79 o
  -6   2   8        633.31        618.89        18.89 o
  -5   2   8       3365.54       3392.45        97.30 o
  -4   2   8        112.49         98.36         5.02 o
  -3   2   8        209.25        208.03         7.15 o
  -2   2   8        226.65        205.56         8.59 o
  -1   2   8        105.47        100.63         6.22 o
   0   2   8         26.08         26.45         4.60 o
   1   2   8        703.08        775.92        19.07 o
   2   2   8        931.16        920.84        22.08 o
   3   2   8         77.62         62.13         4.49 o
   4   2   8        221.51        212.35         8.41 o
   5   2   8        785.61        789.27        22.39 o
   6   2   8         91.82         99.56         5.91 o
   7   2   8          0.82         -0.54         1.03 o
 -11   3   8         94.51        110.90         5.26 o
 -10   3   8        140.30        130.28         7.69 o
  -9   3   8          0.82          1.56         1.43 o
  -8   3   8         46.24         43.31         3.71 o
  -7   3   8         19.84         20.52         2.23 o
  -6   3   8         18.66         21.05         1.64 o
  -5   3   8        124.99        107.67         5.42 o
  -4   3   8         49.50         44.90         3.11 o
  -3   3   8         64.48         67.88         3.58 o
  -2   3   8        211.71        193.51         7.06 o
  -1   3   8        573.80        585.49        21.39 o
   0   3   8         65.69         66.93         5.25 o
   1   3   8        118.73        118.09         7.38 o
   2   3   8         81.39         68.85         3.52 o
   3   3   8        417.25        390.92        11.72 o
   4   3   8        613.94        543.60        17.53 o
   5   3   8        606.39        650.98        15.12 o
   6   3   8         15.09         16.79         2.57 o
   7   3   8          8.20          8.65         1.48 o
 -11   4   8          9.42          8.95         1.73 o
 -10   4   8         14.15         13.85         2.31 o
  -9   4   8        117.24        110.07         7.02 o
  -8   4   8         11.99         14.28         2.78 o
  -7   4   8        237.43        207.30         7.11 o
  -6   4   8        156.57        143.79         5.15 o
  -5   4   8        128.34        117.01         5.69 o
  -4   4   8         88.81        105.80         4.62 o
  -3   4   8         31.90         28.96         2.74 o
  -2   4   8         93.03         85.32         4.75 o
  -1   4   8         28.34         31.40         2.93 o
   0   4   8        157.73        185.22         9.09 o
   1   4   8         10.24          8.13         2.05 o
   2   4   8          2.85          2.00         0.96 o
   3   4   8        105.26         97.71         7.80 o
   4   4   8         82.07         82.66         5.24 o
   5   4   8         34.08         32.16         3.23 o
   6   4   8        199.73        217.92         7.26 o
   7   4   8          0.17          1.19         1.35 o
 -11   5   8          0.71         -0.89         0.89 o
 -10   5   8          4.92          4.73         1.17 o
  -9   5   8         12.95         14.25         2.61 o
  -8   5   8          2.34          1.58         1.24 o
  -7   5   8         85.52         92.06         6.07 o
  -6   5   8        234.41        199.03         6.18 o
  -5   5   8          6.77          8.51         1.43 o
  -4   5   8         82.87        107.64         5.61 o
  -3   5   8        244.64        238.31         8.30 o
  -2   5   8        168.75        143.00        10.45 o
  -1   5   8        398.42        356.80        10.46 o
   0   5   8         30.49         26.20         3.15 o
   1   5   8        437.12        422.13        11.86 o
   2   5   8         12.94         13.80         2.27 o
   3   5   8        246.76        242.60        11.50 o
   4   5   8         28.93         22.70         2.85 o
   5   5   8          1.05          1.63         1.30 o
   6   5   8          0.56          1.12         1.02 o
 -10   6   8         97.10         91.78         4.14 o
  -9   6   8          6.00          7.87         1.65 o
  -8   6   8        115.09         99.53         5.49 o
  -7   6   8         52.09         48.94         3.94 o
  -6   6   8          4.62          2.77         0.96 o
  -5   6   8        140.65        116.43         5.71 o
  -4   6   8        212.07        175.09         7.39 o
  -3   6   8        438.22        416.28        17.46 o
  -2   6   8        870.93        786.96        20.39 o
  -1   6   8       1020.60        946.84        36.17 o
   0   6   8        110.44        100.99         4.26 o
   1   6   8        773.74        732.72        39.76 o
   2   6   8         83.21         85.29         5.29 o
   3   6   8        257.49        212.61        10.12 o
   4   6   8        104.12         89.31         5.34 o
   5   6   8         10.18         10.92         2.01 o
   6   6   8         11.62         12.02         1.69 o
 -10   7   8          0.08          0.88         0.81 o
  -9   7   8          1.62          1.14         0.98 o
  -8   7   8          0.03          2.82         1.22 o
  -7   7   8         30.03         24.45         2.82 o
  -6   7   8        133.46        131.43         5.50 o
  -5   7   8          2.39          2.79         0.82 o
  -4   7   8        226.62        201.35         5.50 o
  -3   7   8         62.78         60.81         3.22 o
  -2   7   8        735.85        643.76        10.57 o
  -1   7   8        486.29        451.34         9.30 o
   0   7   8        199.66        195.78         6.68 o
   1   7   8        551.92        519.24        13.30 o
   2   7   8        964.42        905.89        24.81 o
   3   7   8         94.94         68.95         4.75 o
   4   7   8        135.53        125.04         6.10 o
   5   7   8          0.42         -1.22         1.32 o
   6   7   8         15.73         11.44         1.46 o
 -10   8   8         31.52         28.81         2.37 o
  -9   8   8         18.67         19.91         2.10 o
  -8   8   8        239.01        195.15         9.04 o
  -7   8   8         69.18         57.80         3.54 o
  -6   8   8       1492.52       1323.18        63.88 o
  -5   8   8         71.20         63.75         4.42 o
  -4   8   8         31.28         30.93         2.39 o
  -3   8   8          6.05          5.45         1.52 o
  -2   8   8        230.55        230.85         5.97 o
  -1   8   8          2.32          3.54         1.07 o
   0   8   8        383.84        380.27        11.82 o
   1   8   8         26.62         29.02         3.02 o
   2   8   8         26.77         26.01         2.90 o
   3   8   8          0.65          3.04         1.31 o
   4   8   8        234.55        227.28        13.31 o
   5   8   8          0.64          0.73         0.80 o
  -9   9   8          7.77          9.47         1.27 o
  -8   9   8          4.50          7.47         1.26 o
  -7   9   8         19.81         21.56         2.15 o
  -6   9   8         19.89         21.91         2.36 o
  -5   9   8         17.52         18.99         2.12 o
  -4   9   8         19.69         18.93         2.11 o
  -3   9   8        842.49        760.21        16.79 o
  -2   9   8       1738.38       1623.31        23.36 o
  -1   9   8       1628.10       1577.56        32.38 o
   0   9   8        149.52        154.40         5.42 o
   1   9   8        152.48        165.50         5.55 o
   2   9   8         39.56         46.02         3.70 o
   3   9   8         67.24         62.27         4.83 o
   4   9   8          7.29          9.84         1.38 o
   5   9   8         10.70         10.68         1.44 o
  -9  10   8         19.80         28.77         3.28 o
  -8  10   8         17.48         11.15         1.51 o
  -7  10   8         19.94         22.90         2.04 o
  -6  10   8          0.45          0.55         0.85 o
  -5  10   8          3.21          1.33         0.99 o
  -4  10   8         50.96         40.99         3.55 o
  -3  10   8        155.08        141.34         6.67 o
  -2  10   8        257.26        242.95         7.62 o
  -1  10   8         53.09         52.16         3.51 o
   0  10   8          3.00          4.12         1.35 o
   1  10   8          9.72         11.19         1.92 o
   2  10   8        106.18         96.13         6.43 o
   3  10   8         51.72         53.05         3.53 o
   4  10   8          3.12          3.32         1.01 o
  -8  11   8         37.77         43.63         2.98 o
  -7  11   8         29.63         30.11         3.09 o
  -6  11   8         29.53         25.77         2.44 o
  -5  11   8          3.69          4.13         1.13 o
  -4  11   8         41.56         46.66         3.64 o
  -3  11   8        352.87        344.86        21.66 o
  -2  11   8         65.83         63.37         5.36 o
  -1  11   8         24.58         25.65         2.90 o
   0  11   8         37.78         31.05         3.26 o
   1  11   8        240.45        240.43         6.97 o
   2  11   8        149.22        148.02         5.92 o
   3  11   8         37.63         35.58         3.31 o
   4  11   8         24.90         32.88         3.83 o
  -7  12   8         17.68         19.01         2.91 o
  -6  12   8         88.00         89.95         4.10 o
  -5  12   8         11.51         12.56         1.49 o
  -4  12   8         46.65         37.61         3.00 o
  -3  12   8        187.68        182.01         8.76 o
  -2  12   8          1.27          0.47         1.52 o
  -1  12   8          0.06         -0.36         1.37 o
   0  12   8         15.39         14.45         2.07 o
   1  12   8         59.62         63.35         3.83 o
   2  12   8          4.52          6.71         1.30 o
   3  12   8         61.75         65.29         3.74 o
  -6  13   8          5.65          9.90         2.26 o
  -5  13   8          0.99         -0.33         0.72 o
  -4  13   8        136.52        134.17         5.21 o
  -3  13   8         78.41         78.17         5.17 o
  -2  13   8         24.96         24.62         2.96 o
  -1  13   8          0.39          0.38         0.86 o
   0  13   8         14.94         15.10         1.88 o
   1  13   8         51.97         59.27         3.20 o
   2  13   8          0.54          0.43         1.06 o
  -5  14   8         76.00         81.63         5.75 o
  -4  14   8         12.40         23.29         1.80 o
  -3  14   8         36.71         32.12         2.28 o
  -2  14   8          7.53          6.98         1.58 o
  -1  14   8         45.19         54.27         2.86 o
   0  14   8         35.68         36.74         2.27 o
 -11   1   9         44.53         54.95         4.96 o
 -10   1   9          8.84          8.04         1.42 o
  -9   1   9       1023.67       1045.68        16.79 o
  -8   1   9         10.51          8.63         1.82 o
  -7   1   9         16.26         16.12         2.56 o
  -6   1   9       1182.77       1123.34        24.89 o
  -5   1   9          3.39          3.27         1.13 o
  -4   1   9         36.32         35.29         3.15 o
  -3   1   9        109.35        113.26         6.31 o
  -2   1   9        355.40        397.20        12.46 o
  -1   1   9          5.51          6.83         2.28 o
   0   1   9        619.96        602.43        17.63 o
   1   1   9        170.06        173.69         4.68 o
   2   1   9         45.76         41.95         3.15 o
   3   1   9          1.87          0.86         1.15 o
   4   1   9          1.59          1.49         1.00 o
   5   1   9         21.89         22.32         2.66 o
   6   1   9         35.10         38.22         3.12 o
 -11   2   9         18.70         20.50         3.18 o
 -10   2   9          8.95          8.45         1.44 o
  -9   2   9        355.30        388.55        10.67 o
  -8   2   9        282.54        280.31         9.60 o
  -7   2   9         73.71         71.41         4.07 o
  -6   2   9        918.96        823.68        14.82 o
  -5   2   9          1.99          2.40         1.25 o
  -4   2   9        186.86        167.00         9.43 o
  -3   2   9          0.02          1.75         1.39 o
  -2   2   9          6.08         10.38         1.77 o
  -1   2   9         48.22         44.09         4.36 o
   0   2   9        390.40        312.98        46.30 o
   1   2   9          2.84          3.15         1.27 o
   2   2   9         45.02         40.58         3.38 o
   3   2   9          3.05          2.45         1.65 o
   4   2   9         15.26         19.05         4.56 o
   5   2   9        102.01        117.08         6.59 o
   6   2   9        166.87        184.09         7.09 o
 -11   3   9          5.68          3.34         1.34 o
 -10   3   9        126.74        129.78         5.57 o
  -9   3   9         26.73         26.34         4.59 o
  -8   3   9         15.80         18.28         2.56 o
  -7   3   9          7.08          5.43         1.28 o
  -6   3   9        542.92        473.40         9.93 o
  -5   3   9         22.63         22.22         1.67 o
  -4   3   9         22.53         21.69         2.92 o
  -3   3   9        107.09         97.65         6.94 o
  -2   3   9         30.36         29.44         2.92 o
  -1   3   9          3.87          0.08         1.79 o
   0   3   9        378.77        406.03        68.74 o
   1   3   9          0.16         -0.14         1.11 o
   2   3   9         59.48         55.98         4.31 o
   3   3   9        148.20        142.88         6.90 o
   4   3   9        731.08        747.26        16.50 o
   5   3   9        625.52        661.54        17.11 o
   6   3   9         18.58         13.71         1.97 o
 -11   4   9         27.10         29.99         3.45 o
 -10   4   9         18.68         15.22         1.84 o
  -9   4   9         33.44         28.79         3.55 o
  -8   4   9         28.37         22.56         2.68 o
  -7   4   9         55.80         43.95         3.33 o
  -6   4   9         76.95         66.79         3.55 o
  -5   4   9        469.84        406.91         8.96 o
  -4   4   9        465.20        480.19        15.15 o
  -3   4   9        514.82        476.94        12.40 o
  -2   4   9         91.30         70.86         4.58 o
  -1   4   9         35.84         30.13         3.06 o
   0   4   9        145.31        128.26        10.85 o
   1   4   9         65.37         65.14         4.55 o
   2   4   9        663.50        597.51        16.66 o
   3   4   9        216.27        227.84         8.78 o
   4   4   9        180.50        184.77         8.04 o
   5   4   9        179.25        186.89         8.36 o
   6   4   9          9.49          9.43         1.65 o
 -10   5   9         12.28         16.88         2.08 o
  -9   5   9        102.70         97.03         7.81 o
  -8   5   9         48.26         48.20         3.82 o
  -7   5   9         45.52         37.90         3.56 o
  -6   5   9         13.91          6.94         1.52 o
  -5   5   9          5.55          6.19         1.30 o
  -4   5   9          0.54          1.03         0.84 o
  -3   5   9         32.71         30.99         2.14 o
  -2   5   9        220.84        206.30         7.30 o
  -1   5   9        188.59        180.27         6.35 o
   0   5   9         79.59         77.64         4.80 o
   1   5   9        394.28        385.05        11.51 o
   2   5   9        436.44        416.06        12.18 o
   3   5   9        273.24        272.81         9.61 o
   4   5   9        354.60        365.24        11.15 o
   5   5   9         87.94         88.14         5.49 o
   6   5   9        173.14        205.48         6.72 o
 -10   6   9         38.55         40.24         3.56 o
  -9   6   9         54.16         60.00         4.70 o
  -8   6   9        192.00        190.98         7.52 o
  -7   6   9         42.33         29.85         3.14 o
  -6   6   9        185.02        147.59         5.98 o
  -5   6   9         10.93         13.77         1.73 o
  -4   6   9        104.79         92.92         4.12 o
  -3   6   9        494.71        463.92        12.10 o
  -2   6   9       1229.48       1217.49        45.92 o
  -1   6   9        147.29        140.68         5.02 o
   0   6   9        744.94        687.24        19.71 o
   1   6   9          3.77          5.34         1.41 o
   2   6   9          4.43          6.54         1.65 o
   3   6   9         28.66         21.51         2.69 o
   4   6   9          1.06          3.88         1.39 o
   5   6   9         21.12         24.11         2.72 o
 -10   7   9         70.33         98.03         5.43 o
  -9   7   9         18.06         16.19         1.99 o
  -8   7   9         68.78         54.53         3.83 o
  -7   7   9         11.83          6.69         1.67 o
  -6   7   9         52.32         50.73         3.47 o
  -5   7   9        158.21        127.53         4.83 o
  -4   7   9        161.62        140.67         4.63 o
  -3   7   9         78.91         71.58         3.64 o
  -2   7   9       1480.29       1377.78        18.77 o
  -1   7   9        655.08        595.31        12.69 o
   0   7   9        979.86        970.39        25.45 o
   1   7   9          7.49          8.13         2.22 o
   2   7   9        116.56        129.26         6.87 o
   3   7   9         94.58         81.66         4.18 o
   4   7   9          4.34          6.55         1.47 o
   5   7   9         52.47         59.88         3.05 o
  -9   8   9         16.68         14.98         1.81 o
  -8   8   9         30.31         30.02         2.63 o
  -7   8   9        124.17        113.09         6.86 o
  -6   8   9         43.13         23.13         2.29 o
  -5   8   9         18.26          9.46         1.85 o
  -4   8   9          5.22          2.87         1.04 o
  -3   8   9         50.80         53.22         3.53 o
  -2   8   9        290.06        289.77         9.78 o
  -1   8   9        308.40        308.96         8.67 o
   0   8   9        668.43        683.22        14.33 o
   1   8   9         22.35         23.27         2.77 o
   2   8   9        434.53        401.57        23.15 o
   3   8   9         34.36         37.35         2.99 o
   4   8   9        236.32        251.00         5.57 o
   5   8   9          3.44          4.88         1.17 o
  -9   9   9         41.70         54.32         5.27 o
  -8   9   9         17.79         11.86         1.68 o
  -7   9   9          8.00         12.57         1.58 o
  -6   9   9         25.70         28.80         2.47 o
  -5   9   9          0.44         -0.31         1.02 o
  -4   9   9          0.05          3.08         1.31 o
  -3   9   9         36.65         32.58         3.23 o
  -2   9   9        285.97        267.45         7.05 o
  -1   9   9         90.45         90.86         4.05 o
   0   9   9         18.69         20.55         2.20 o
   1   9   9          0.73          1.55         0.97 o
   2   9   9         19.38         12.99         1.74 o
   3   9   9         22.12         19.14         1.85 o
   4   9   9         41.29         41.28         2.82 o
  -8  10   9         39.53         43.96         3.21 o
  -7  10   9          4.88          4.55         1.02 o
  -6  10   9        176.66        165.46         5.53 o
  -5  10   9        119.15        110.76         4.71 o
  -4  10   9        170.91        140.73         8.33 o
  -3  10   9          0.31          1.63         1.26 o
  -2  10   9         60.35         72.30         4.64 o
  -1  10   9         34.52         33.87         2.74 o
   0  10   9          8.47          7.69         1.34 o
   1  10   9          1.53          1.54         0.84 o
   2  10   9          5.97          5.72         1.66 o
   3  10   9        212.57        218.95         8.18 o
  -7  11   9         16.04         16.88         1.62 o
  -6  11   9         45.19         47.78         2.68 o
  -5  11   9         30.12         30.12         2.36 o
  -4  11   9          3.38          4.84         1.46 o
  -3  11   9         77.82         65.43         5.24 o
  -2  11   9          1.41          1.46         0.96 o
  -1  11   9         49.52         38.04         4.01 o
   0  11   9         24.68         22.28         2.37 o
   1  11   9         51.47         49.07         3.30 o
   2  11   9         13.46         13.15         2.11 o
   3  11   9         96.75        106.33         4.71 o
  -6  12   9         21.15         32.57         3.56 o
  -5  12   9         75.55         78.59         4.81 o
  -4  12   9         85.42         80.23         5.19 o
  -3  12   9        412.33        398.00        12.58 o
  -2  12   9         11.29         13.37         2.41 o
  -1  12   9          0.36          0.15         0.90 o
   0  12   9          9.20         10.95         1.99 o
   1  12   9         84.30         87.39         4.66 o
   2  12   9         27.39         34.20         3.70 o
  -5  13   9          0.00          1.56         0.84 o
  -4  13   9         43.76         52.60         3.69 o
  -3  13   9         48.18         40.60         2.62 o
  -2  13   9         16.63         20.62         2.49 o
  -1  13   9          7.64          7.08         1.18 o
   0  13   9         62.51         81.69         3.46 o
  -2  14   9         80.21         88.24         5.81 o
 -10   0  10          0.21          0.95         1.53 o
  -9   0  10        514.91        535.39        17.30 o
  -8   0  10        677.79        699.21        32.11 o
  -7   0  10       1868.79       1812.67        51.66 o
  -6   0  10        731.32        759.57        29.37 o
  -5   0  10         25.47         28.39         2.96 o
  -4   0  10        836.57        840.81        20.95 o
  -3   0  10        423.03        407.31        15.30 o
  -2   0  10        325.58        301.38        14.82 o
  -1   0  10          0.23         -0.77         2.09 o
   0   0  10         21.33         17.39         4.12 o
   1   0  10         55.61         58.83         5.21 o
   2   0  10        239.76        251.69        27.30 o
   3   0  10         55.81         54.37         4.74 o
   4   0  10        260.69        294.18        27.89 o
   5   0  10         38.63         47.59         3.87 o
 -10   1  10        264.98        284.37         7.49 o
  -9   1  10         92.06        102.44         5.14 o
  -8   1  10          4.22          5.29         1.40 o
  -7   1  10        124.45        124.98         6.41 o
  -6   1  10        403.58        381.18         8.79 o
  -5   1  10        177.22        178.62         4.87 o
  -4   1  10        895.66        837.35        15.55 o
  -3   1  10         46.48         46.02         2.86 o
  -2   1  10         66.84         60.35         2.91 o
  -1   1  10         21.73         22.20         2.20 o
   0   1  10          8.60          7.25         1.51 o
   1   1  10        178.86        172.92        10.51 o
   2   1  10         73.52         76.13         4.82 o
   3   1  10         36.48         30.00         2.96 o
   4   1  10         53.08         53.00         3.57 o
   5   1  10        299.36        315.27         9.63 o
 -10   2  10         45.73         41.83         2.82 o
  -9   2  10          7.06          8.49         1.73 o
  -8   2  10        551.46        556.27        13.81 o
  -7   2  10        258.41        256.41         9.28 o
  -6   2  10         42.73         40.77         2.79 o
  -5   2  10         16.18         12.11         1.28 o
  -4   2  10       2724.04       2628.82        54.39 o
  -3   2  10         44.63         42.04         2.49 o
  -2   2  10        240.69        222.04         7.10 o
  -1   2  10        251.17        233.52         7.28 o
   0   2  10        301.20        278.09         9.90 o
   1   2  10         20.15         15.24         2.20 o
   2   2  10          1.28          1.26         1.00 o
   3   2  10          0.82          2.65         1.91 o
   4   2  10          1.54         -0.28         1.38 o
   5   2  10          0.84          2.09         1.18 o
 -10   3  10         97.94        103.62         4.42 o
  -9   3  10        568.54        606.93        13.74 o
  -8   3  10          0.83          0.85         1.22 o
  -7   3  10         12.53         12.09         1.88 o
  -6   3  10        175.86        156.41         5.49 o
  -5   3  10         74.97         65.61         3.17 o
  -4   3  10        425.93        397.06         9.26 o
  -3   3  10        243.60        231.47         5.92 o
  -2   3  10         81.46         84.57         3.54 o
  -1   3  10         42.00         38.07         2.93 o
   0   3  10        348.86        297.48        15.24 o
   1   3  10         92.71         81.29         6.20 o
   2   3  10        209.20        202.54        23.83 o
   3   3  10        267.34        266.62        11.04 o
   4   3  10         52.93         56.44         7.52 o
   5   3  10         47.03         50.01         3.68 o
 -10   4  10          2.04          3.30         1.16 o
  -9   4  10         24.86         27.31         2.56 o
  -8   4  10          2.96          2.31         1.15 o
  -7   4  10          1.69          0.98         0.98 o
  -6   4  10         10.73         12.91         1.90 o
  -5   4  10         40.80         39.79         2.47 o
  -4   4  10         72.69         77.93         3.17 o
  -3   4  10         12.14         15.54         1.55 o
  -2   4  10        237.97        256.13         8.47 o
  -1   4  10        374.67        381.99         9.76 o
   0   4  10         26.68         25.16         3.24 o
   1   4  10          1.48          1.86         1.46 o
   2   4  10        199.74        176.48        19.98 o
   3   4  10        549.98        532.63        56.29 o
   4   4  10         96.55        101.54         6.10 o
   5   4  10          6.80          8.35         1.65 o
 -10   5  10        235.65        253.03         6.64 o
  -9   5  10         47.06         50.36         4.27 o
  -8   5  10         11.12         12.86         2.02 o
  -7   5  10        158.14        119.26         5.32 o
  -6   5  10        588.50        516.55        11.73 o
  -5   5  10          5.03          5.53         1.30 o
  -4   5  10        210.63        182.72         5.87 o
  -3   5  10        396.80        401.50        18.87 o
  -2   5  10        782.68        790.13        18.05 o
  -1   5  10        599.33        581.24        24.50 o
   0   5  10        433.39        447.69        15.11 o
   1   5  10          2.61          2.46         1.70 o
   2   5  10        146.84        162.02         7.11 o
   3   5  10        228.27        209.43         9.46 o
   4   5  10       1253.53       1296.03        69.81 o
   5   5  10         82.85         88.64         4.88 o
 -10   6  10          5.63          6.52         1.26 o
  -9   6  10        129.12        140.55         6.81 o
  -8   6  10         57.71         62.90         7.82 o
  -7   6  10         69.74         56.45         4.83 o
  -6   6  10         29.27         25.49         2.54 o
  -5   6  10        137.04        117.34         5.27 o
  -4   6  10         13.01          8.58         1.81 o
  -3   6  10          6.00          3.72         1.33 o
  -2   6  10        967.07        909.36        16.27 o
  -1   6  10       1674.54       1589.59        32.67 o
   0   6  10        284.36        312.76        10.51 o
   1   6  10         73.85         80.08        10.44 o
   2   6  10       1240.92       1217.40        34.02 o
   3   6  10        232.84        244.29         9.86 o
   4   6  10        148.09        139.92         6.49 o
  -9   7  10          7.37          9.06         1.42 o
  -8   7  10         35.60         34.50         4.04 o
  -7   7  10         64.73         61.35         4.20 o
  -6   7  10         52.63         33.84         2.80 o
  -5   7  10        124.70        117.87         5.25 o
  -4   7  10          5.43          4.36         1.22 o
  -3   7  10         20.18         24.18         2.40 o
  -2   7  10         30.11         27.87         2.57 o
  -1   7  10         32.41         35.00         2.89 o
   0   7  10         85.83         79.62         4.50 o
   1   7  10        148.52        163.11         5.96 o
   2   7  10         92.74         93.87         4.33 o
   3   7  10         22.90         23.42         3.01 o
   4   7  10          3.31          4.14         0.97 o
  -9   8  10          0.83          0.35         0.64 o
  -8   8  10         14.07         13.68         2.38 o
  -7   8  10        109.07        101.54         5.12 o
  -6   8  10        155.94        118.63         4.95 o
  -5   8  10        190.29        156.02         6.82 o
  -4   8  10         52.73         50.94         3.37 o
  -3   8  10        274.56        275.99         9.23 o
  -2   8  10          0.97          2.05         1.01 o
  -1   8  10         10.62         10.73         1.65 o
   0   8  10         67.32         69.20         4.44 o
   1   8  10          1.63          1.83         1.05 o
   2   8  10        129.30        120.40         4.14 o
   3   8  10        130.89        123.18         3.75 o
   4   8  10         19.26         23.99         3.18 o
  -8   9  10         12.19          9.78         1.34 o
  -7   9  10          5.67          6.10         1.93 o
  -6   9  10          2.23          0.76         0.88 o
  -5   9  10         26.55         28.13         2.36 o
  -4   9  10         74.59         70.88         4.51 o
  -3   9  10         51.59         45.13         3.11 o
  -2   9  10          6.53          6.03         1.36 o
  -1   9  10         72.91         76.69         4.01 o
   0   9  10          1.59          2.48         0.81 o
   1   9  10         15.56         17.20         1.82 o
   2   9  10          1.47          2.13         1.00 o
   3   9  10        123.16        140.53         5.88 o
  -8  10  10         99.37         93.23         6.01 o
  -7  10  10        103.64         91.31         5.24 o
  -6  10  10         15.72         10.84         1.35 o
  -5  10  10         23.53         17.08         2.10 o
  -4  10  10          0.58          0.48         1.76 o
  -3  10  10         24.10         22.24         2.52 o
  -2  10  10          9.98         12.89         1.96 o
  -1  10  10         57.20         47.49         3.49 o
   0  10  10          3.97          5.19         0.98 o
   1  10  10         34.48         41.06         2.47 o
   2  10  10         78.28         86.07         3.73 o
  -6  11  10         41.60         51.61         2.44 o
  -5  11  10         19.85         19.76         2.05 o
  -4  11  10        102.80         90.00         4.46 o
  -3  11  10         46.55         36.38         3.63 o
  -2  11  10         63.90         59.98         3.67 o
  -1  11  10          7.63          7.71         1.76 o
   0  11  10         79.84         88.49         4.95 o
   1  11  10         22.82         21.09         2.29 o
   2  11  10          3.08          9.09         2.01 o
  -5  12  10         13.07          8.89         1.48 o
  -4  12  10        265.95        250.97        11.46 o
  -3  12  10        236.43        222.74         6.52 o
  -2  12  10          2.72          1.75         1.20 o
  -1  12  10        129.49        144.14         4.76 o
   0  12  10          0.07          1.32         0.92 o
  -3  13  10        123.54        145.56         6.23 o
  -2  13  10         20.33         28.37         4.18 o
 -10   1  11         29.74         30.11         2.05 o
  -9   1  11         33.18         39.06         2.97 o
  -8   1  11         19.45         15.89         2.17 o
  -7   1  11        118.37        118.92         6.12 o
  -6   1  11        127.65        127.85         6.95 o
  -5   1  11        177.70        181.90         5.97 o
  -4   1  11         41.64         40.47         2.78 o
  -3   1  11         60.56         56.54         3.61 o
  -2   1  11        231.16        233.75         9.65 o
  -1   1  11         38.06         33.56         2.06 o
   0   1  11          8.10          5.51         1.49 o
   1   1  11         41.74         38.20         3.42 o
   2   1  11        107.83        105.40         5.36 o
   3   1  11          5.81          3.35         1.05 o
   4   1  11         20.05         23.54         2.50 o
 -10   2  11          9.61         11.31         1.32 o
  -9   2  11         44.75         48.26         3.46 o
  -8   2  11         43.34         41.41         3.39 o
  -7   2  11         79.95         77.62         4.28 o
  -6   2  11        104.33         98.26         5.60 o
  -5   2  11        206.85        199.23         5.62 o
  -4   2  11         52.77         45.38         2.63 o
  -3   2  11         47.52         43.11         3.52 o
  -2   2  11        462.03        449.20        18.93 o
  -1   2  11         30.25         25.35         2.16 o
   0   2  11         33.21         23.69         2.77 o
   1   2  11         19.51         16.43         2.28 o
   2   2  11         35.51         32.85         3.26 o
   3   2  11         84.73         90.92         6.33 o
   4   2  11         43.13         39.90         4.09 o
 -10   3  11        349.38        391.38         8.22 o
  -9   3  11       1021.93       1141.93        24.81 o
  -8   3  11         26.81         27.08         2.84 o
  -7   3  11        159.68        150.17         6.82 o
  -6   3  11        393.16        386.16         9.87 o
  -5   3  11        315.96        310.44         7.79 o
  -4   3  11         56.76         66.44         3.17 o
  -3   3  11       1581.73       1451.92        28.07 o
  -2   3  11         41.13         37.16         2.98 o
  -1   3  11         52.12         42.18         3.12 o
   0   3  11         69.90         60.13         4.28 o
   1   3  11         34.88         27.34         6.06 o
   2   3  11        375.43        379.60        13.16 o
   3   3  11          2.45          1.66         1.39 o
   4   3  11         16.35         20.02         2.42 o
 -10   4  11         84.73         94.06         3.60 o
  -9   4  11         52.14         59.24         3.45 o
  -8   4  11         25.40         28.99         2.82 o
  -7   4  11          9.72          9.04         1.64 o
  -6   4  11        126.68        110.41         5.08 o
  -5   4  11         37.79         31.38         2.41 o
  -4   4  11       1159.65       1174.14        22.63 o
  -3   4  11         93.07         99.42         4.27 o
  -2   4  11        801.02        795.12        16.35 o
  -1   4  11        242.09        236.51         7.63 o
   0   4  11        365.92        376.13        11.26 o
   1   4  11         39.54         35.24         3.97 o
   2   4  11        530.03        459.65        14.48 o
   3   4  11         13.43          7.92         1.88 o
   4   4  11        107.96        112.37         5.33 o
  -9   5  11        310.13        320.51         7.96 o
  -8   5  11         18.36         20.29         2.31 o
  -7   5  11         55.15         42.22         3.58 o
  -6   5  11        888.59        754.98        25.24 o
  -5   5  11        190.41        177.64         7.26 o
  -4   5  11          3.23          4.63         1.21 o
  -3   5  11        501.93        495.40        11.49 o
  -2   5  11        351.37        377.47        16.68 o
  -1   5  11        154.06        152.21         7.98 o
   0   5  11        119.62        106.73         5.75 o
   1   5  11        336.03        348.94        10.50 o
   2   5  11          4.25          3.05         1.55 o
   3   5  11        214.48        240.73         7.43 o
   4   5  11        329.22        390.59        12.01 o
  -9   6  11          5.23          6.19         1.49 o
  -8   6  11         21.86         23.97         2.41 o
  -7   6  11          6.96          9.18         1.79 o
  -6   6  11          2.09          2.19         1.03 o
  -5   6  11         18.19         26.90         2.50 o
  -4   6  11        141.11        129.97         6.49 o
  -3   6  11         60.01         63.80         4.47 o
  -2   6  11          0.15         -0.54         0.80 o
  -1   6  11          0.37         -0.60         1.21 o
   0   6  11          4.97          6.42         1.79 o
   1   6  11         13.69         16.39         2.40 o
   2   6  11        200.23        217.42         7.41 o
   3   6  11        654.97        715.89        12.77 o
  -9   7  11          0.09          0.18         0.77 o
  -8   7  11         24.74         22.45         2.55 o
  -7   7  11         21.33         14.22         2.02 o
  -6   7  11          0.64          2.49         1.04 o
  -5   7  11         86.84         90.45         4.35 o
  -4   7  11          4.36          6.39         1.59 o
  -3   7  11         92.54        104.29         4.73 o
  -2   7  11         20.12         18.78         2.11 o
  -1   7  11        110.05        112.73         8.19 o
   0   7  11          0.02         -0.08         1.02 o
   1   7  11         27.11         30.26         2.49 o
   2   7  11         16.43         18.02         1.73 o
   3   7  11          6.39          6.25         1.08 o
  -8   8  11          3.30          4.54         0.99 o
  -7   8  11          0.20          0.09         0.84 o
  -6   8  11          0.17          0.97         0.83 o
  -5   8  11         14.00         15.22         2.12 o
  -4   8  11          0.00          0.10         0.92 o
  -3   8  11         49.37         52.59         3.28 o
  -2   8  11         51.34         54.98         3.33 o
  -1   8  11        224.01        253.32         8.45 o
   0   8  11          6.98          6.04         1.43 o
   1   8  11         24.78         24.09         2.41 o
   2   8  11         23.86         27.50         2.13 o
  -7   9  11         28.73         27.62         2.21 o
  -6   9  11         72.37         64.93         3.65 o
  -5   9  11         98.67         92.77         5.89 o
  -4   9  11        109.77        108.43         4.99 o
  -3   9  11         40.74         43.55         2.83 o
  -2   9  11        172.88        161.79         5.64 o
  -1   9  11         74.66         80.07         3.70 o
   0   9  11         86.46         98.23         5.56 o
   1   9  11          0.15          1.39         0.82 o
   2   9  11         37.21         48.27         3.18 o
  -7  10  11          4.89          6.04         1.67 o
  -6  10  11         20.33         12.19         1.95 o
  -5  10  11         34.89         31.54         2.52 o
  -4  10  11          1.20          0.29         0.87 o
  -3  10  11         62.49         66.05         4.09 o
  -2  10  11        204.10        197.07         6.52 o
  -1  10  11        162.76        187.06         5.20 o
   0  10  11          7.60          9.49         1.32 o
   1  10  11        105.44        125.50         7.60 o
  -6  11  11        324.74        373.44        12.83 o
  -5  11  11          2.52          3.37         1.11 o
  -4  11  11         18.83         21.17         1.95 o
  -3  11  11          0.62          0.99         1.00 o
  -2  11  11        145.92        142.07         6.02 o
  -1  11  11          8.01          6.98         1.28 o
   0  11  11         47.84         64.96         5.17 o
  -3  12  11        165.25        171.39         8.27 o
  -9   0  12        101.34        111.02         7.99 o
  -8   0  12        282.94        273.55        14.85 o
  -7   0  12         32.50         31.83         5.34 o
  -6   0  12         74.22         69.59         8.66 o
  -5   0  12          9.41          8.60         1.81 o
  -4   0  12        115.04        115.87         5.99 o
  -3   0  12        744.84        723.31        56.93 o
  -2   0  12         23.48         24.45         3.35 o
  -1   0  12          6.98          9.88         2.34 o
   0   0  12         22.92         20.76         3.64 o
   1   0  12         10.16         12.31         2.25 o
   2   0  12        253.56        257.21        13.54 o
   3   0  12          0.62          1.09         0.82 o
  -9   1  12         94.02        103.56         5.40 o
  -8   1  12          4.50          5.11         1.82 o
  -7   1  12        100.30        104.59         6.85 o
  -6   1  12         57.14         57.00         3.60 o
  -5   1  12         12.31         12.90         1.71 o
  -4   1  12         39.53         35.25         2.55 o
  -3   1  12         54.15         55.13         4.14 o
  -2   1  12        605.24        581.80        41.15 o
  -1   1  12         97.89        101.22         8.41 o
   0   1  12         70.27         74.01         3.56 o
   1   1  12        150.82        138.85         4.62 o
   2   1  12        282.38        282.24        10.99 o
   3   1  12          9.51         11.48         1.17 o
  -9   2  12        240.33        247.85         6.84 o
  -8   2  12         40.61         35.06         2.90 o
  -7   2  12          0.77          0.39         1.29 o
  -6   2  12         46.05         46.53         3.70 o
  -5   2  12          1.32          1.78         0.94 o
  -4   2  12        351.71        348.39         9.21 o
  -3   2  12         42.69         39.74         3.03 o
  -2   2  12         14.65         20.30         2.23 o
  -1   2  12        209.92        202.70         6.85 o
   0   2  12         15.74         10.59         1.36 o
   1   2  12        145.57        146.42         4.79 o
   2   2  12          0.41          1.13         0.95 o
   3   2  12         21.63         21.48         1.64 o
  -9   3  12          1.96          1.96         0.81 o
  -8   3  12        218.50        235.56         7.57 o
  -7   3  12          1.09          0.53         1.07 o
  -6   3  12          4.68          4.95         1.26 o
  -5   3  12        337.09        335.36         7.20 o
  -4   3  12        244.83        235.54         6.58 o
  -3   3  12       2202.45       2244.76        29.03 o
  -2   3  12        422.34        425.61        10.29 o
  -1   3  12         51.68         49.86         3.70 o
   0   3  12          3.31          4.22         1.04 o
   1   3  12        213.08        201.17         6.38 o
   2   3  12          6.21          4.64         1.08 o
   3   3  12        168.59        200.40         5.05 o
  -9   4  12         17.40         12.23         1.46 o
  -8   4  12         96.20        103.95         4.82 o
  -7   4  12         42.51         39.97         4.05 o
  -6   4  12         48.96         41.61         3.00 o
  -5   4  12        415.30        437.83         9.09 o
  -4   4  12          6.83          9.19         1.59 o
  -3   4  12          7.77          7.10         1.47 o
  -2   4  12        388.83        388.08         9.64 o
  -1   4  12          0.28          0.94         1.23 o
   0   4  12         85.71         78.43         4.72 o
   1   4  12          0.93          1.97         1.07 o
   2   4  12          2.91          3.69         1.00 o
   3   4  12         25.73         25.68         1.71 o
  -9   5  12          0.33         -0.24         0.89 o
  -8   5  12          5.13          3.00         1.02 o
  -7   5  12         13.57         26.31         3.19 o
  -6   5  12          1.00          1.27         0.97 o
  -5   5  12        465.93        446.08         9.05 o
  -4   5  12          0.02          1.36         1.22 o
  -3   5  12        191.55        180.09        10.44 o
  -2   5  12        294.47        318.92         9.92 o
  -1   5  12         20.71         21.41         2.63 o
   0   5  12         25.90         23.44         2.43 o
   1   5  12          7.64          7.39         1.28 o
   2   5  12        163.12        143.54         6.93 o
   3   5  12          1.20          1.53         0.72 o
  -8   6  12         52.96         61.12         3.30 o
  -7   6  12         26.45         22.90         2.34 o
  -6   6  12        182.09        174.15         5.77 o
  -5   6  12         90.81         92.26         4.37 o
  -4   6  12          2.80          1.63         1.16 o
  -3   6  12         24.20         27.98         2.80 o
  -2   6  12        244.88        282.22         9.03 o
  -1   6  12          9.49          9.81         1.53 o
   0   6  12         78.54         82.23         3.87 o
   1   6  12         43.81         38.84         2.52 o
   2   6  12         66.56         62.62         2.81 o
  -8   7  12         50.19         64.22         3.03 o
  -7   7  12         48.59         45.83         4.08 o
  -6   7  12         52.25         49.65         2.88 o
  -5   7  12         11.16         15.91         2.17 o
  -4   7  12         11.13         10.14         1.75 o
  -3   7  12         69.91         65.30         4.13 o
  -2   7  12         10.57          8.49         1.58 o
  -1   7  12         34.18         30.18         2.32 o
   0   7  12        118.54        131.72         4.61 o
   1   7  12          2.19          4.18         0.88 o
   2   7  12         48.12         54.89         3.40 o
  -7   8  12          4.59          2.89         1.02 o
  -6   8  12         13.58         17.58         2.51 o
  -5   8  12         27.27         23.99         2.36 o
  -4   8  12         26.11         21.37         2.30 o
  -3   8  12         75.62         86.03         4.47 o
  -2   8  12          5.11          4.67         1.31 o
  -1   8  12         15.29         19.27         2.09 o
   0   8  12         19.50         20.40         1.97 o
   1   8  12         42.05         51.63         2.77 o
  -6   9  12          7.57          7.24         1.50 o
  -5   9  12          2.84          4.15         1.03 o
  -4   9  12         24.64         27.80         2.36 o
  -3   9  12          0.05          0.24         0.68 o
  -2   9  12         98.02        100.39         3.64 o
  -1   9  12         14.84         14.08         1.57 o
   0   9  12         65.08         82.39         3.58 o
  -5  10  12          0.02          1.09         0.85 o
  -4  10  12        139.33        181.32         6.79 o
  -3  10  12         33.27         32.65         2.55 o
  -2  10  12         51.11         46.27         3.13 o
  -1  10  12          9.39          8.78         1.95 o
  -9   1  13        228.34        254.89         7.69 o
  -8   1  13         95.56         94.44         5.34 o
  -7   1  13          0.01         -0.32         1.79 o
  -6   1  13          9.15          8.30         2.13 o
  -5   1  13        114.87        122.40         4.89 o
  -4   1  13         14.35         13.65         1.78 o
  -3   1  13        243.55        252.14         8.66 o
  -2   1  13        411.22        410.71        11.14 o
  -1   1  13         66.57         72.79         3.68 o
   0   1  13         17.82         19.80         1.89 o
   1   1  13         21.64         19.48         1.98 o
   2   1  13        144.77        162.54         8.52 o
  -9   2  13          7.53          4.56         1.07 o
  -8   2  13        228.61        250.02         8.76 o
  -7   2  13          2.69          2.02         1.28 o
  -6   2  13         37.57         37.44         3.12 o
  -5   2  13         19.47         19.78         2.40 o
  -4   2  13          2.49          1.60         2.04 o
  -3   2  13         14.58         12.43         1.74 o
  -2   2  13        200.99        200.97         6.44 o
  -1   2  13        558.81        591.18        13.00 o
   0   2  13         21.35         19.98         1.89 o
   1   2  13          0.00          1.58         0.69 o
   2   2  13         26.62         27.75         2.47 o
  -9   3  13        176.80        190.82         8.78 o
  -8   3  13          0.28          0.36         0.77 o
  -7   3  13         17.56         21.86         2.25 o
  -6   3  13          7.30          7.52         1.30 o
  -5   3  13        179.84        166.28        11.16 o
  -4   3  13         77.21         77.36         5.21 o
  -3   3  13        204.21        229.61        11.89 o
  -2   3  13        223.29        231.93         6.88 o
  -1   3  13         90.40         97.76         5.15 o
   0   3  13          1.00          0.86         0.92 o
   1   3  13          3.15          2.63         0.91 o
   2   3  13          4.67          3.48         1.16 o
  -8   4  13         62.20         72.81         3.42 o
  -7   4  13          4.98          4.78         1.18 o
  -6   4  13        310.73        324.63         8.95 o
  -5   4  13          6.10          9.35         1.64 o
  -4   4  13         93.98         98.31         6.93 o
  -3   4  13        477.07        454.51        11.52 o
  -2   4  13        179.47        188.29         6.53 o
  -1   4  13        477.03        457.35        23.07 o
   0   4  13         10.18         11.48         1.67 o
   1   4  13          0.34          0.57         0.81 o
   2   4  13          3.43          4.94         1.76 o
  -8   5  13          0.01         -0.21         0.64 o
  -7   5  13          3.37          6.17         1.22 o
  -6   5  13         66.15         56.94         3.50 o
  -5   5  13         51.70         42.76         3.19 o
  -4   5  13         21.01         18.75         1.86 o
  -3   5  13         38.15         40.40         3.17 o
  -2   5  13        137.48        144.93         5.96 o
  -1   5  13        111.60        123.02         5.34 o
   0   5  13         45.99         48.62         3.13 o
   1   5  13         50.75         51.98         2.89 o
  -7   6  13          0.41          0.54         0.67 o
  -6   6  13         66.37         78.23         3.94 o
  -5   6  13          1.27          1.14         1.01 o
  -4   6  13          1.90          2.67         1.06 o
  -3   6  13        102.89         98.54         5.97 o
  -2   6  13        195.89        218.08         9.25 o
  -1   6  13        497.80        535.20        11.32 o
   0   6  13         24.89         28.14         2.24 o
   1   6  13          8.18          9.23         1.49 o
  -7   7  13          3.35          3.06         1.01 o
  -6   7  13          3.67          2.35         0.96 o
  -5   7  13          0.35          1.14         0.90 o
  -4   7  13          1.92          1.04         1.27 o
  -3   7  13          7.94          5.55         1.46 o
  -2   7  13        187.20        197.27         7.91 o
  -1   7  13        137.93        144.72         6.42 o
   0   7  13         71.49         85.81         4.45 o
  -6   8  13         83.22         73.49         5.74 o
  -5   8  13          9.39         12.00         1.47 o
  -4   8  13         27.52         32.55         2.31 o
  -3   8  13          5.42          3.86         1.16 o
  -2   8  13         52.52         63.47         4.00 o
  -1   8  13         27.06         23.94         2.29 o
  -4   9  13         11.50         15.48         2.73 o
  -3   9  13          3.38          4.42         1.86 o
  -8   0  14        259.14        307.70        12.01 o
  -7   0  14         80.07         89.51         6.80 o
  -6   0  14         37.38         30.34         4.20 o
  -5   0  14         97.05        117.07         5.78 o
  -4   0  14       1722.02       1941.13        45.72 o
  -3   0  14       1205.70       1307.60        36.95 o
  -2   0  14         47.73         55.23         6.30 o
  -1   0  14          2.38          1.70         1.77 o
   0   0  14        608.05        673.37        20.95 o
  -8   1  14        165.17        190.98         6.41 o
  -7   1  14          3.43          1.32         1.02 o
  -6   1  14        134.01        140.87        12.19 o
  -5   1  14        136.61        148.95         9.19 o
  -4   1  14          4.54          5.42         2.81 o
  -3   1  14         25.94         32.97         2.82 o
  -2   1  14         21.58         28.10         2.48 o
  -1   1  14          4.48          5.41         2.56 o
   0   1  14          2.96          3.88         1.22 o
  -8   2  14         14.70         16.26         1.76 o
  -7   2  14         14.16         10.74         1.70 o
  -6   2  14        105.90        115.11         7.05 o
  -5   2  14        246.00        267.68        16.48 o
  -4   2  14        204.74        208.93         8.53 o
  -3   2  14        419.17        509.71        25.19 o
  -2   2  14         17.49         13.83         1.51 o
  -1   2  14         19.40         18.16         1.56 o
   0   2  14          3.25          3.53         0.73 o
  -7   3  14         39.42         37.80         2.91 o
  -6   3  14         17.78         20.47         1.94 o
  -5   3  14         19.68         12.99         2.09 o
  -4   3  14         87.99         90.64         5.15 o
  -3   3  14         11.41          7.97         1.41 o
  -2   3  14          6.95          7.53         1.37 o
  -1   3  14         10.04          9.48         1.42 o
   0   3  14          0.00          0.32         0.57 o
  -7   4  14         13.90         15.10         2.65 o
  -6   4  14          0.17          0.00         1.07 o
  -5   4  14          1.02          1.19         0.78 o
  -4   4  14         18.11         19.01         1.92 o
  -3   4  14         72.15         82.68         4.00 o
  -2   4  14         29.42         29.57         2.41 o
  -1   4  14         51.69         58.94         3.11 o
   0   4  14          1.48          4.47         1.60 o
  -7   5  14         58.52         68.14         5.10 o
  -6   5  14         24.19         24.28         3.39 o
  -5   5  14          4.06          7.96         1.25 o
  -4   5  14          2.82          1.90         0.87 o
  -3   5  14         40.11         38.91         3.32 o
  -2   5  14        149.52        182.95         5.62 o
  -1   5  14         65.80         64.62         3.05 o
  -6   6  14         22.63         26.00         3.20 o
  -5   6  14         13.21         15.04         1.79 o
  -4   6  14          1.59          0.48         0.90 o
  -3   6  14          9.33         10.76         1.75 o
  -2   6  14          0.00          1.17         0.80 o
  -1   6  14        117.48        127.89         7.08 o
  -4   7  14          0.40          1.42         1.23 o
  -3   7  14         48.92         51.19         4.48 o
  -2   1  15        337.13        392.45        14.14 o
  -4   2  15        176.62        185.18         8.76 o
  -2   2  15          4.65          6.11         1.79 o
  -4   3  15        122.11        125.38         7.07 o
                                                
